# Supplementary material for: Interpretation of network-based integration from multi-omics longitudinal data
Source: Nucleic Acids Res. 2021 Dec 9;50(5):e27. doi: 10.1093/nar/gkab1200 (PMC8934642; doi:10.1093/nar/gkab1200)
Supplement: gkab1200_Supplemental_Files [file gkab1200_supplemental_files.zip]

Archive with 6 entries (6 files):
- netOmics-supp_v3.1.pdf
- table_diabetes_enrichment.xls
- table_hela_ora.xlsx
- table_hela_rwr.xlsx
- table_maize_ora.xlsx
- table_maize_rwr.xlsx
