# Supplementary material for: Interpretation of network-based integration from multi-omics longitudinal data
Source: Nucleic Acids Res. 2021 Dec 9;50(5):e27. doi: 10.1093/nar/gkab1200 (PMC8934642; doi:10.1093/nar/gkab1200)
Supplement: gkab1200_Supplemental_Files [file gkab1200_supplemental_files.zip › table_diabetes_enrichment.xls]

## Sheet: ORA Cluster 1
cluster	term_id	source	term_name	p_value	significant	term_size	query_size	intersection_size	precision	recall
cluster 1	GO:0002181	GO:BP	cytoplasmic translation	5.05489e-05	1	149	143	11	0.0769231	0.0738255
cluster 1	GO:0006413	GO:BP	translational initiation	0.000137384	1	203	143	12	0.0839161	0.0591133
cluster 1	GO:0016032	GO:BP	viral process	0.000605832	1	1011	143	25	0.174825	0.024728
cluster 1	GO:0016192	GO:BP	vesicle-mediated transport	0.00117697	1	2193	143	39	0.272727	0.0177839
cluster 1	GO:0019538	GO:BP	protein metabolic process	0.00129631	1	5912	143	75	0.524476	0.0126861
cluster 1	GO:0006614	GO:BP	SRP-dependent cotranslational protein targeting to membrane	0.00168852	1	96	143	8	0.0559441	0.0833333
cluster 1	GO:0000956	GO:BP	nuclear-transcribed mRNA catabolic process	0.00197124	1	214	143	11	0.0769231	0.0514019
cluster 1	GO:0009057	GO:BP	macromolecule catabolic process	0.00233921	1	1479	143	30	0.20979	0.020284
cluster 1	GO:0006613	GO:BP	cotranslational protein targeting to membrane	0.00268367	1	102	143	8	0.0559441	0.0784314
cluster 1	GO:0051641	GO:BP	cellular localization	0.00282356	1	3519	143	52	0.363636	0.0147769
cluster 1	GO:0065007	GO:BP	biological regulation	0.00292121	1	12802	143	125	0.874126	0.0097641
cluster 1	GO:0045047	GO:BP	protein targeting to ER	0.00509073	1	111	143	8	0.0559441	0.0720721
cluster 1	GO:0072599	GO:BP	establishment of protein localization to endoplasmic reticulum	0.00664154	1	115	143	8	0.0559441	0.0695652
cluster 1	GO:0044265	GO:BP	cellular macromolecule catabolic process	0.0079853	1	1244	143	26	0.181818	0.0209003
cluster 1	GO:0051649	GO:BP	establishment of localization in cell	0.0108581	1	2778	143	43	0.300699	0.0154788
cluster 1	GO:0000184	GO:BP	nuclear-transcribed mRNA catabolic process, nonsense-mediated decay	0.0109678	1	123	143	8	0.0559441	0.0650407
cluster 1	GO:0010467	GO:BP	gene expression	0.0198981	1	6192	143	74	0.517483	0.0119509
cluster 1	GO:0006518	GO:BP	peptide metabolic process	0.0212999	1	998	143	22	0.153846	0.0220441
cluster 1	GO:0048522	GO:BP	positive regulation of cellular process	0.0227738	1	5863	143	71	0.496503	0.0121098
cluster 1	GO:0010468	GO:BP	regulation of gene expression	0.0297081	1	5218	143	65	0.454545	0.0124569
cluster 1	GO:0009892	GO:BP	negative regulation of metabolic process	0.030798	1	3498	143	49	0.342657	0.014008
cluster 1	GO:0070972	GO:BP	protein localization to endoplasmic reticulum	0.0348703	1	144	143	8	0.0559441	0.0555556
cluster 1	GO:1901564	GO:BP	organonitrogen compound metabolic process	0.0408199	1	6904	143	79	0.552448	0.0114426
cluster 1	GO:0044267	GO:BP	cellular protein metabolic process	0.0447608	1	5280	143	65	0.454545	0.0123106
cluster 1	GO:0046907	GO:BP	intracellular transport	0.0486447	1	1723	143	30	0.20979	0.0174115
cluster 1	GO:0005829	GO:CC	cytosol	0.000304569	1	5361	147	69	0.469388	0.0128707
cluster 1	GO:0022627	GO:CC	cytosolic small ribosomal subunit	0.00039682	1	46	147	6	0.0408163	0.130435
cluster 1	GO:0022626	GO:CC	cytosolic ribosome	0.000477844	1	106	147	8	0.0544218	0.0754717
cluster 1	GO:0031981	GO:CC	nuclear lumen	0.000592102	1	4453	147	60	0.408163	0.0134741
cluster 1	GO:0031982	GO:CC	vesicle	0.000769415	1	4058	147	56	0.380952	0.0137999
cluster 1	GO:0031974	GO:CC	membrane-enclosed lumen	0.00308424	1	5579	147	68	0.462585	0.0121886
cluster 1	GO:0070013	GO:CC	intracellular organelle lumen	0.00308424	1	5579	147	68	0.462585	0.0121886
cluster 1	GO:0043233	GO:CC	organelle lumen	0.00308424	1	5579	147	68	0.462585	0.0121886
cluster 1	GO:0070062	GO:CC	extracellular exosome	0.00531584	1	2178	147	35	0.238095	0.0160698
cluster 1	GO:0005654	GO:CC	nucleoplasm	0.00586772	1	4112	147	54	0.367347	0.0131323
cluster 1	GO:0015935	GO:CC	small ribosomal subunit	0.00765223	1	76	147	6	0.0408163	0.0789474
cluster 1	GO:1903561	GO:CC	extracellular vesicle	0.0119272	1	2263	147	35	0.238095	0.0154662
cluster 1	GO:0043230	GO:CC	extracellular organelle	0.0121483	1	2265	147	35	0.238095	0.0154525
cluster 1	GO:0065010	GO:CC	extracellular membrane-bounded organelle	0.0121483	1	2265	147	35	0.238095	0.0154525
cluster 1	GO:0044391	GO:CC	ribosomal subunit	0.0345265	1	191	147	8	0.0544218	0.0418848
cluster 1	GO:0032991	GO:CC	protein-containing complex	0.0414013	1	5541	147	64	0.435374	0.0115503
cluster 1	GO:0016939	GO:CC	kinesin II complex	0.0497567	1	3	147	2	0.0136054	0.666667
cluster 1	GO:0004674	GO:MF	protein serine/threonine kinase activity	0.00935783	1	438	150	14	0.0933333	0.0319635

## Sheet: ORA Cluster 2 (-1)
cluster	term_id	source	term_name	p_value	significant	term_size	query_size	intersection_size	precision	recall
cluster -1	GO:0051128	GO:BP	regulation of cellular component organization	1.84881e-05	1	2439	538	120	0.223048	0.0492005
cluster -1	GO:0071840	GO:BP	cellular component organization or biogenesis	8.54608e-05	1	6880	538	265	0.492565	0.0385174
cluster -1	GO:0016043	GO:BP	cellular component organization	9.49965e-05	1	6661	538	258	0.479554	0.0387329
cluster -1	GO:0065009	GO:BP	regulation of molecular function	0.000109665	1	3191	538	144	0.267658	0.0451269
cluster -1	GO:0035556	GO:BP	intracellular signal transduction	0.000228643	1	2886	538	132	0.245353	0.045738
cluster -1	GO:0050790	GO:BP	regulation of catalytic activity	0.000304266	1	2452	538	116	0.215613	0.0473083
cluster -1	GO:0048518	GO:BP	positive regulation of biological process	0.000686179	1	6474	538	248	0.460967	0.0383071
cluster -1	GO:0048522	GO:BP	positive regulation of cellular process	0.00100117	1	5863	538	228	0.423792	0.0388879
cluster -1	GO:0050769	GO:BP	positive regulation of neurogenesis	0.00103625	1	233	538	23	0.0427509	0.0987124
cluster -1	GO:0043085	GO:BP	positive regulation of catalytic activity	0.00104273	1	1383	538	74	0.137546	0.0535069
cluster -1	GO:0044093	GO:BP	positive regulation of molecular function	0.00105102	1	1774	538	89	0.165428	0.0501691
cluster -1	GO:0065008	GO:BP	regulation of biological quality	0.00119232	1	4116	538	171	0.317844	0.0415452
cluster -1	GO:0044087	GO:BP	regulation of cellular component biogenesis	0.00124487	1	991	538	58	0.107807	0.0585267
cluster -1	GO:0050794	GO:BP	regulation of cellular process	0.00169534	1	11517	538	394	0.732342	0.0342103
cluster -1	GO:0097061	GO:BP	dendritic spine organization	0.00228262	1	84	538	13	0.0241636	0.154762
cluster -1	GO:0051962	GO:BP	positive regulation of nervous system development	0.00234288	1	281	538	25	0.0464684	0.088968
cluster -1	GO:0050789	GO:BP	regulation of biological process	0.00360533	1	12122	538	409	0.760223	0.0337403
cluster -1	GO:0065007	GO:BP	biological regulation	0.00424104	1	12802	538	427	0.79368	0.0333542
cluster -1	GO:0048813	GO:BP	dendrite morphogenesis	0.00447764	1	149	538	17	0.0315985	0.114094
cluster -1	GO:0016192	GO:BP	vesicle-mediated transport	0.00459713	1	2193	538	102	0.189591	0.0465116
cluster -1	GO:0009893	GO:BP	positive regulation of metabolic process	0.00483376	1	3873	538	160	0.297398	0.0413116
cluster -1	GO:0007264	GO:BP	small GTPase mediated signal transduction	0.00501482	1	520	538	36	0.0669145	0.0692308
cluster -1	GO:0031325	GO:BP	positive regulation of cellular metabolic process	0.00508075	1	3342	538	142	0.263941	0.0424895
cluster -1	GO:0061024	GO:BP	membrane organization	0.00588823	1	1016	538	57	0.105948	0.0561024
cluster -1	GO:0106027	GO:BP	neuron projection organization	0.00742116	1	93	538	13	0.0241636	0.139785
cluster -1	GO:0016310	GO:BP	phosphorylation	0.00751272	1	1996	538	94	0.174721	0.0470942
cluster -1	GO:0008104	GO:BP	protein localization	0.00768321	1	2670	538	118	0.219331	0.0441948
cluster -1	GO:0033043	GO:BP	regulation of organelle organization	0.00800923	1	1228	538	65	0.120818	0.0529316
cluster -1	GO:0051641	GO:BP	cellular localization	0.00824626	1	3519	538	147	0.273234	0.0417732
cluster -1	GO:0034613	GO:BP	cellular protein localization	0.00928551	1	1842	538	88	0.163569	0.0477742
cluster -1	GO:0007010	GO:BP	cytoskeleton organization	0.0106587	1	1473	538	74	0.137546	0.0502376
cluster -1	GO:0010720	GO:BP	positive regulation of cell development	0.0108532	1	306	538	25	0.0464684	0.0816993
cluster -1	GO:0051130	GO:BP	positive regulation of cellular component organization	0.0110836	1	1189	538	63	0.1171	0.0529857
cluster -1	GO:1902531	GO:BP	regulation of intracellular signal transduction	0.0124561	1	1883	538	89	0.165428	0.047265
cluster -1	GO:0070727	GO:BP	cellular macromolecule localization	0.0125408	1	1856	538	88	0.163569	0.0474138
cluster -1	GO:0032989	GO:BP	cellular component morphogenesis	0.0127206	1	797	538	47	0.0873606	0.0589711
cluster -1	GO:0032879	GO:BP	regulation of localization	0.0141139	1	2906	538	125	0.232342	0.0430145
cluster -1	GO:0051173	GO:BP	positive regulation of nitrogen compound metabolic process	0.0150069	1	3143	538	133	0.247212	0.0423163
cluster -1	GO:0120039	GO:BP	plasma membrane bounded cell projection morphogenesis	0.015298	1	684	538	42	0.0780669	0.0614035
cluster -1	GO:0006996	GO:BP	organelle organization	0.0167827	1	4136	538	166	0.30855	0.0401354
cluster -1	GO:0048858	GO:BP	cell projection morphogenesis	0.0176291	1	688	538	42	0.0780669	0.0610465
cluster -1	GO:0010604	GO:BP	positive regulation of macromolecule metabolic process	0.0178512	1	3568	538	147	0.273234	0.0411996
cluster -1	GO:0009966	GO:BP	regulation of signal transduction	0.0206659	1	3251	538	136	0.252788	0.0418333
cluster -1	GO:0023051	GO:BP	regulation of signaling	0.021218	1	3669	538	150	0.27881	0.0408831
cluster -1	GO:0051174	GO:BP	regulation of phosphorus metabolic process	0.0230841	1	1640	538	79	0.14684	0.0481707
cluster -1	GO:0019220	GO:BP	regulation of phosphate metabolic process	0.0230841	1	1640	538	79	0.14684	0.0481707
cluster -1	GO:0044085	GO:BP	cellular component biogenesis	0.0233182	1	3377	538	140	0.260223	0.0414569
cluster -1	GO:0060997	GO:BP	dendritic spine morphogenesis	0.027339	1	62	538	10	0.0185874	0.16129
cluster -1	GO:0051336	GO:BP	regulation of hydrolase activity	0.0290348	1	1252	538	64	0.118959	0.0511182
cluster -1	GO:0034330	GO:BP	cell junction organization	0.029798	1	727	538	43	0.0799257	0.0591472
cluster -1	GO:0048519	GO:BP	negative regulation of biological process	0.0298773	1	5861	538	220	0.408922	0.0375363
cluster -1	GO:0032990	GO:BP	cell part morphogenesis	0.0316781	1	705	538	42	0.0780669	0.0595745
cluster -1	GO:0050808	GO:BP	synapse organization	0.0328881	1	432	538	30	0.0557621	0.0694444
cluster -1	GO:0016358	GO:BP	dendrite development	0.0336305	1	247	538	21	0.0390335	0.0850202
cluster -1	GO:0006810	GO:BP	transport	0.0370872	1	5214	538	199	0.369888	0.0381665
cluster -1	GO:0030036	GO:BP	actin cytoskeleton organization	0.0400174	1	712	538	42	0.0780669	0.0589888
cluster -1	GO:0030029	GO:BP	actin filament-based process	0.0416903	1	810	538	46	0.0855019	0.0567901
cluster -1	GO:0048812	GO:BP	neuron projection morphogenesis	0.0483234	1	670	538	40	0.0743494	0.0597015
cluster -1	GO:0005829	GO:CC	cytosol	2.53156e-11	1	5361	550	236	0.429091	0.0440216
cluster -1	GO:0005622	GO:CC	intracellular anatomical structure	1.09498e-09	1	14808	550	491	0.892727	0.0331578
cluster -1	GO:0005737	GO:CC	cytoplasm	2.86219e-09	1	11951	550	420	0.763636	0.0351435
cluster -1	GO:0030054	GO:CC	cell junction	7.67308e-07	1	2107	550	108	0.196364	0.0512577
cluster -1	GO:0098590	GO:CC	plasma membrane region	4.6375e-06	1	1240	550	72	0.130909	0.0580645
cluster -1	GO:0043226	GO:CC	organelle	1.0105e-05	1	14027	550	460	0.836364	0.0327939
cluster -1	GO:0098644	GO:CC	complex of collagen trimers	2.58943e-05	1	21	550	8	0.0145455	0.380952
cluster -1	GO:0045202	GO:CC	synapse	2.85962e-05	1	1348	550	74	0.134545	0.0548961
cluster -1	GO:0042995	GO:CC	cell projection	2.8657e-05	1	2337	550	111	0.201818	0.0474968
cluster -1	GO:0005856	GO:CC	cytoskeleton	5.56314e-05	1	2339	550	110	0.2	0.0470286
cluster -1	GO:0120025	GO:CC	plasma membrane bounded cell projection	6.42116e-05	1	2234	550	106	0.192727	0.0474485
cluster -1	GO:0043229	GO:CC	intracellular organelle	8.75392e-05	1	13117	550	433	0.787273	0.0330106
cluster -1	GO:0012505	GO:CC	endomembrane system	9.76146e-05	1	4651	550	187	0.34	0.0402064
cluster -1	GO:0031974	GO:CC	membrane-enclosed lumen	0.00012332	1	5579	550	216	0.392727	0.0387166
cluster -1	GO:0070013	GO:CC	intracellular organelle lumen	0.00012332	1	5579	550	216	0.392727	0.0387166
cluster -1	GO:0043233	GO:CC	organelle lumen	0.00012332	1	5579	550	216	0.392727	0.0387166
cluster -1	GO:0043005	GO:CC	neuron projection	0.000166757	1	1384	550	73	0.132727	0.0527457
cluster -1	GO:0098643	GO:CC	banded collagen fibril	0.0001721	1	12	550	6	0.0109091	0.5
cluster -1	GO:0005583	GO:CC	fibrillar collagen trimer	0.0001721	1	12	550	6	0.0109091	0.5
cluster -1	GO:0031410	GO:CC	cytoplasmic vesicle	0.000223685	1	2433	550	111	0.201818	0.0456227
cluster -1	GO:0031982	GO:CC	vesicle	0.000228525	1	4058	550	166	0.301818	0.0409069
cluster -1	GO:0097708	GO:CC	intracellular vesicle	0.000247611	1	2438	550	111	0.201818	0.0455291
cluster -1	GO:0043232	GO:CC	intracellular non-membrane-bounded organelle	0.000272841	1	5094	550	199	0.361818	0.0390656
cluster -1	GO:0014069	GO:CC	postsynaptic density	0.000274722	1	339	550	28	0.0509091	0.0825959
cluster -1	GO:0043228	GO:CC	non-membrane-bounded organelle	0.000306715	1	5102	550	199	0.361818	0.0390043
cluster -1	GO:0032279	GO:CC	asymmetric synapse	0.000389691	1	345	550	28	0.0509091	0.0811594
cluster -1	GO:0098794	GO:CC	postsynapse	0.000752669	1	641	550	41	0.0745455	0.0639626
cluster -1	GO:0099572	GO:CC	postsynaptic specialization	0.001054	1	363	550	28	0.0509091	0.077135
cluster -1	GO:0043227	GO:CC	membrane-bounded organelle	0.00117786	1	13201	550	430	0.781818	0.0325733
cluster -1	GO:0031981	GO:CC	nuclear lumen	0.00137286	1	4453	550	175	0.318182	0.0392993
cluster -1	GO:0071944	GO:CC	cell periphery	0.00145014	1	6178	550	229	0.416364	0.037067
cluster -1	GO:0098984	GO:CC	neuron to neuron synapse	0.00160079	1	371	550	28	0.0509091	0.0754717
cluster -1	GO:0031252	GO:CC	cell leading edge	0.00290932	1	426	550	30	0.0545455	0.0704225
cluster -1	GO:0043197	GO:CC	dendritic spine	0.00310616	1	186	550	18	0.0327273	0.0967742
cluster -1	GO:0005654	GO:CC	nucleoplasm	0.00336827	1	4112	550	162	0.294545	0.0393969
cluster -1	GO:0044309	GO:CC	neuron spine	0.00387711	1	189	550	18	0.0327273	0.0952381
cluster -1	GO:0030425	GO:CC	dendrite	0.0043141	1	641	550	39	0.0709091	0.0608424
cluster -1	GO:0043231	GO:CC	intracellular membrane-bounded organelle	0.00449855	1	12046	550	396	0.72	0.032874
cluster -1	GO:0097447	GO:CC	dendritic tree	0.0046321	1	643	550	39	0.0709091	0.0606532
cluster -1	GO:0070161	GO:CC	anchoring junction	0.00468037	1	838	550	47	0.0854545	0.0560859
cluster -1	GO:0048471	GO:CC	perinuclear region of cytoplasm	0.00559135	1	745	550	43	0.0781818	0.0577181
cluster -1	GO:0012506	GO:CC	vesicle membrane	0.0064137	1	1183	550	60	0.109091	0.0507185
cluster -1	GO:0036477	GO:CC	somatodendritic compartment	0.0138696	1	875	550	47	0.0854545	0.0537143
cluster -1	GO:0005886	GO:CC	plasma membrane	0.0201917	1	5680	550	207	0.376364	0.0364437
cluster -1	GO:0010008	GO:CC	endosome membrane	0.021284	1	520	550	32	0.0581818	0.0615385
cluster -1	GO:0099080	GO:CC	supramolecular complex	0.0268868	1	1325	550	63	0.114545	0.0475472
cluster -1	GO:0099081	GO:CC	supramolecular polymer	0.0279881	1	1005	550	51	0.0927273	0.0507463
cluster -1	GO:0005634	GO:CC	nucleus	0.0320854	1	7607	550	264	0.48	0.0347049
cluster -1	GO:0005588	GO:CC	collagen type V trimer	0.035434	1	4	550	3	0.00545455	0.75
cluster -1	GO:0000306	GO:CC	extrinsic component of vacuolar membrane	0.035434	1	4	550	3	0.00545455	0.75
cluster -1	GO:0005768	GO:CC	endosome	0.0399185	1	993	550	50	0.0909091	0.0503525
cluster -1	GO:0016020	GO:CC	membrane	0.0421619	1	9829	550	328	0.596364	0.0333706
cluster -1	GO:0045178	GO:CC	basal part of cell	0.0431825	1	268	550	20	0.0363636	0.0746269
cluster -1	GO:0099512	GO:CC	supramolecular fiber	0.0440225	1	997	550	50	0.0909091	0.0501505
cluster -1	GO:0005911	GO:CC	cell-cell junction	0.0489991	1	496	550	30	0.0545455	0.0604839
cluster -1	GO:0019899	GO:MF	enzyme binding	6.57158e-07	1	2048	553	108	0.195298	0.0527344
cluster -1	GO:0043167	GO:MF	ion binding	5.05225e-06	1	6056	553	242	0.437613	0.0399604
cluster -1	GO:0005515	GO:MF	protein binding	2.63238e-05	1	14767	553	485	0.877034	0.0328435
cluster -1	GO:0005524	GO:MF	ATP binding	0.000659406	1	1500	553	77	0.139241	0.0513333
cluster -1	GO:0019901	GO:MF	protein kinase binding	0.00113604	1	677	553	43	0.0777577	0.0635155
cluster -1	GO:0032559	GO:MF	adenyl ribonucleotide binding	0.00166425	1	1564	553	78	0.141049	0.0498721
cluster -1	GO:0005201	GO:MF	extracellular matrix structural constituent	0.00196909	1	173	553	18	0.0325497	0.104046
cluster -1	GO:0030554	GO:MF	adenyl nucleotide binding	0.00226092	1	1577	553	78	0.141049	0.049461
cluster -1	GO:0005488	GO:MF	binding	0.00228834	1	17070	553	532	0.962025	0.0311658
cluster -1	GO:0000166	GO:MF	nucleotide binding	0.00383378	1	2176	553	99	0.179024	0.0454963
cluster -1	GO:1901265	GO:MF	nucleoside phosphate binding	0.00390875	1	2177	553	99	0.179024	0.0454754
cluster -1	GO:0035639	GO:MF	purine ribonucleoside triphosphate binding	0.00400917	1	1846	553	87	0.157324	0.0471289
cluster -1	GO:0097367	GO:MF	carbohydrate derivative binding	0.00577904	1	2282	553	102	0.184448	0.0446976
cluster -1	GO:0050839	GO:MF	cell adhesion molecule binding	0.00769854	1	544	553	35	0.0632911	0.0643382
cluster -1	GO:0032553	GO:MF	ribonucleotide binding	0.00783497	1	1934	553	89	0.16094	0.0460186
cluster -1	GO:0019900	GO:MF	kinase binding	0.00817988	1	757	553	44	0.079566	0.0581242
cluster -1	GO:0016773	GO:MF	phosphotransferase activity, alcohol group as acceptor	0.00962133	1	690	553	41	0.074141	0.0594203
cluster -1	GO:0046872	GO:MF	metal ion binding	0.00966459	1	4265	553	168	0.303797	0.0393904
cluster -1	GO:0032555	GO:MF	purine ribonucleotide binding	0.009681	1	1917	553	88	0.159132	0.0459051
cluster -1	GO:0030674	GO:MF	protein-macromolecule adaptor activity	0.0106139	1	272	553	22	0.039783	0.0808824
cluster -1	GO:0030020	GO:MF	extracellular matrix structural constituent conferring tensile strength	0.0112067	1	41	553	8	0.0144665	0.195122
cluster -1	GO:0016301	GO:MF	kinase activity	0.0118211	1	793	553	45	0.0813743	0.0567465
cluster -1	GO:0017076	GO:MF	purine nucleotide binding	0.0129601	1	1932	553	88	0.159132	0.0455487
cluster -1	GO:0043168	GO:MF	anion binding	0.0130869	1	2413	553	105	0.189873	0.0435143
cluster -1	GO:0016772	GO:MF	transferase activity, transferring phosphorus-containing groups	0.0136446	1	947	553	51	0.0922242	0.0538543
cluster -1	GO:0043169	GO:MF	cation binding	0.0138413	1	4353	553	170	0.307414	0.0390535
cluster -1	GO:0036094	GO:MF	small molecule binding	0.0173878	1	2516	553	108	0.195298	0.0429253
cluster -1	GO:0004672	GO:MF	protein kinase activity	0.0341731	1	585	553	35	0.0632911	0.0598291
cluster -1	GO:0035497	GO:MF	cAMP response element binding	0.0368364	1	16	553	5	0.00904159	0.3125

## Sheet: ORA All clusters
cluster	term_id	source	term_name	p_value	significant	term_size	query_size	intersection_size	precision	recall
cluster All	GO:0051128	GO:BP	regulation of cellular component organization	9.87525e-08	1	2439	681	153	0.22467	0.0627306
cluster All	GO:0016192	GO:BP	vesicle-mediated transport	1.29853e-07	1	2193	681	141	0.207048	0.0642955
cluster All	GO:0048522	GO:BP	positive regulation of cellular process	2.02375e-07	1	5863	681	299	0.43906	0.0509978
cluster All	GO:0048518	GO:BP	positive regulation of biological process	2.49412e-07	1	6474	681	323	0.474302	0.0498919
cluster All	GO:0065007	GO:BP	biological regulation	3.68404e-07	1	12802	681	552	0.810573	0.0431183
cluster All	GO:0071840	GO:BP	cellular component organization or biogenesis	4.10062e-07	1	6880	681	338	0.496329	0.0491279
cluster All	GO:0051641	GO:BP	cellular localization	5.33058e-07	1	3519	681	199	0.292217	0.0565502
cluster All	GO:0016043	GO:BP	cellular component organization	8.30582e-07	1	6661	681	328	0.481645	0.0492419
cluster All	GO:0050789	GO:BP	regulation of biological process	2.41536e-06	1	12122	681	526	0.772394	0.0433922
cluster All	GO:0065009	GO:BP	regulation of molecular function	7.16651e-06	1	3191	681	180	0.264317	0.0564086
cluster All	GO:0035556	GO:BP	intracellular signal transduction	9.39007e-06	1	2886	681	166	0.243759	0.0575191
cluster All	GO:0008104	GO:BP	protein localization	1.99241e-05	1	2670	681	155	0.227606	0.0580524
cluster All	GO:0065008	GO:BP	regulation of biological quality	3.15533e-05	1	4116	681	217	0.318649	0.0527211
cluster All	GO:0050790	GO:BP	regulation of catalytic activity	3.84574e-05	1	2452	681	144	0.211454	0.0587276
cluster All	GO:0050794	GO:BP	regulation of cellular process	5.67111e-05	1	11517	681	499	0.732746	0.0433273
cluster All	GO:0006810	GO:BP	transport	0.00010055	1	5214	681	260	0.381791	0.0498657
cluster All	GO:0048519	GO:BP	negative regulation of biological process	0.000104062	1	5861	681	286	0.419971	0.0487971
cluster All	GO:0031325	GO:BP	positive regulation of cellular metabolic process	0.000138453	1	3342	681	181	0.265786	0.0541592
cluster All	GO:0051130	GO:BP	positive regulation of cellular component organization	0.000138816	1	1189	681	82	0.120411	0.0689655
cluster All	GO:0009893	GO:BP	positive regulation of metabolic process	0.000195039	1	3873	681	203	0.298091	0.0524141
cluster All	GO:0034613	GO:BP	cellular protein localization	0.000209745	1	1842	681	113	0.165932	0.0613464
cluster All	GO:0044087	GO:BP	regulation of cellular component biogenesis	0.000273691	1	991	681	71	0.104258	0.0716448
cluster All	GO:0051649	GO:BP	establishment of localization in cell	0.000278831	1	2778	681	155	0.227606	0.0557955
cluster All	GO:0051179	GO:BP	localization	0.000298986	1	6938	681	326	0.478708	0.0469876
cluster All	GO:0070727	GO:BP	cellular macromolecule localization	0.000311552	1	1856	681	113	0.165932	0.0608836
cluster All	GO:0044093	GO:BP	positive regulation of molecular function	0.000342813	1	1774	681	109	0.160059	0.0614431
cluster All	GO:1902531	GO:BP	regulation of intracellular signal transduction	0.000363663	1	1883	681	114	0.167401	0.0605417
cluster All	GO:0051234	GO:BP	establishment of localization	0.000393236	1	5364	681	263	0.386197	0.0490306
cluster All	GO:0016310	GO:BP	phosphorylation	0.000417985	1	1996	681	119	0.174743	0.0596192
cluster All	GO:0061024	GO:BP	membrane organization	0.000708621	1	1016	681	71	0.104258	0.0698819
cluster All	GO:0051173	GO:BP	positive regulation of nitrogen compound metabolic process	0.000747601	1	3143	681	169	0.248164	0.0537703
cluster All	GO:0051640	GO:BP	organelle localization	0.000773941	1	657	681	52	0.0763583	0.0791476
cluster All	GO:0046907	GO:BP	intracellular transport	0.000901446	1	1723	681	105	0.154185	0.0609402
cluster All	GO:0010604	GO:BP	positive regulation of macromolecule metabolic process	0.00132249	1	3568	681	186	0.273128	0.05213
cluster All	GO:0033036	GO:BP	macromolecule localization	0.00134502	1	3148	681	168	0.246696	0.0533672
cluster All	GO:0043085	GO:BP	positive regulation of catalytic activity	0.00152808	1	1383	681	88	0.129222	0.0636298
cluster All	GO:0009966	GO:BP	regulation of signal transduction	0.001649	1	3251	681	172	0.25257	0.0529068
cluster All	GO:0050769	GO:BP	positive regulation of neurogenesis	0.00170591	1	233	681	26	0.0381791	0.111588
cluster All	GO:0000184	GO:BP	nuclear-transcribed mRNA catabolic process, nonsense-mediated decay	0.00177629	1	123	681	18	0.0264317	0.146341
cluster All	GO:0010557	GO:BP	positive regulation of macromolecule biosynthetic process	0.0019381	1	1859	681	110	0.161527	0.0591716
cluster All	GO:0023051	GO:BP	regulation of signaling	0.00235658	1	3669	681	189	0.277533	0.0515127
cluster All	GO:0016032	GO:BP	viral process	0.00247527	1	1011	681	69	0.101322	0.0682493
cluster All	GO:0007264	GO:BP	small GTPase mediated signal transduction	0.0026397	1	520	681	43	0.0631424	0.0826923
cluster All	GO:0044267	GO:BP	cellular protein metabolic process	0.00270993	1	5280	681	255	0.374449	0.0482955
cluster All	GO:0032879	GO:BP	regulation of localization	0.00279689	1	2906	681	156	0.229075	0.053682
cluster All	GO:0045935	GO:BP	positive regulation of nucleobase-containing compound metabolic process	0.00311491	1	1943	681	113	0.165932	0.0581575
cluster All	GO:0044085	GO:BP	cellular component biogenesis	0.0031245	1	3377	681	176	0.258443	0.0521173
cluster All	GO:0019222	GO:BP	regulation of metabolic process	0.00356536	1	7175	681	329	0.483113	0.0458537
cluster All	GO:0051254	GO:BP	positive regulation of RNA metabolic process	0.00365309	1	1775	681	105	0.154185	0.0591549
cluster All	GO:1903827	GO:BP	regulation of cellular protein localization	0.00374465	1	563	681	45	0.0660793	0.079929
cluster All	GO:0048523	GO:BP	negative regulation of cellular process	0.00386146	1	5153	681	249	0.365639	0.0483214
cluster All	GO:0031328	GO:BP	positive regulation of cellular biosynthetic process	0.00409364	1	1976	681	114	0.167401	0.0576923
cluster All	GO:0000956	GO:BP	nuclear-transcribed mRNA catabolic process	0.00413477	1	214	681	24	0.0352423	0.11215
cluster All	GO:0120039	GO:BP	plasma membrane bounded cell projection morphogenesis	0.00584776	1	684	681	51	0.0748899	0.0745614
cluster All	GO:0009891	GO:BP	positive regulation of biosynthetic process	0.00587496	1	2013	681	115	0.168869	0.0571287
cluster All	GO:0051246	GO:BP	regulation of protein metabolic process	0.00602132	1	2759	681	148	0.217327	0.0536426
cluster All	GO:0097061	GO:BP	dendritic spine organization	0.00619247	1	84	681	14	0.020558	0.166667
cluster All	GO:0007010	GO:BP	cytoskeleton organization	0.006197	1	1473	681	90	0.132159	0.0610998
cluster All	GO:0051962	GO:BP	positive regulation of nervous system development	0.00627983	1	281	681	28	0.041116	0.0996441
cluster All	GO:0048858	GO:BP	cell projection morphogenesis	0.00690914	1	688	681	51	0.0748899	0.0741279
cluster All	GO:0006996	GO:BP	organelle organization	0.00693804	1	4136	681	206	0.302496	0.0498066
cluster All	GO:0002181	GO:BP	cytoplasmic translation	0.00740954	1	149	681	19	0.0279001	0.127517
cluster All	GO:0033043	GO:BP	regulation of organelle organization	0.00753217	1	1228	681	78	0.114537	0.0635179
cluster All	GO:0051336	GO:BP	regulation of hydrolase activity	0.00830186	1	1252	681	79	0.116006	0.063099
cluster All	GO:0019538	GO:BP	protein metabolic process	0.00956375	1	5912	681	277	0.406755	0.0468539
cluster All	GO:0010646	GO:BP	regulation of cell communication	0.010917	1	3634	681	184	0.270191	0.0506329
cluster All	GO:1903508	GO:BP	positive regulation of nucleic acid-templated transcription	0.011021	1	1623	681	96	0.140969	0.0591497
cluster All	GO:0045893	GO:BP	positive regulation of transcription, DNA-templated	0.011021	1	1623	681	96	0.140969	0.0591497
cluster All	GO:1902680	GO:BP	positive regulation of RNA biosynthetic process	0.0113085	1	1624	681	96	0.140969	0.0591133
cluster All	GO:0032989	GO:BP	cellular component morphogenesis	0.0114559	1	797	681	56	0.082232	0.0702635
cluster All	GO:0045184	GO:BP	establishment of protein localization	0.0118853	1	1866	681	107	0.157122	0.0573419
cluster All	GO:0006278	GO:BP	RNA-dependent DNA biosynthetic process	0.0120899	1	77	681	13	0.0190896	0.168831
cluster All	GO:0051648	GO:BP	vesicle localization	0.0125731	1	228	681	24	0.0352423	0.105263
cluster All	GO:0048583	GO:BP	regulation of response to stimulus	0.0128992	1	4416	681	216	0.317181	0.048913
cluster All	GO:0032268	GO:BP	regulation of cellular protein metabolic process	0.0132852	1	2591	681	139	0.204112	0.0536472
cluster All	GO:0032990	GO:BP	cell part morphogenesis	0.0137512	1	705	681	51	0.0748899	0.0723404
cluster All	GO:0022607	GO:BP	cellular component assembly	0.0140216	1	3104	681	161	0.236417	0.0518686
cluster All	GO:0048812	GO:BP	neuron projection morphogenesis	0.0156502	1	670	681	49	0.071953	0.0731343
cluster All	GO:0009987	GO:BP	cellular process	0.018765	1	17186	681	668	0.98091	0.0388688
cluster All	GO:0060255	GO:BP	regulation of macromolecule metabolic process	0.0191155	1	6622	681	303	0.444934	0.0457566
cluster All	GO:0032880	GO:BP	regulation of protein localization	0.0202117	1	912	681	61	0.0895742	0.066886
cluster All	GO:0106027	GO:BP	neuron projection organization	0.0211909	1	93	681	14	0.020558	0.150538
cluster All	GO:0044260	GO:BP	cellular macromolecule metabolic process	0.0212519	1	8430	681	372	0.546256	0.0441281
cluster All	GO:0072657	GO:BP	protein localization to membrane	0.0221946	1	698	681	50	0.0734214	0.0716332
cluster All	GO:0006468	GO:BP	protein phosphorylation	0.0224336	1	1673	681	97	0.142438	0.0579797
cluster All	GO:0048813	GO:BP	dendrite morphogenesis	0.0286176	1	149	681	18	0.0264317	0.120805
cluster All	GO:0000902	GO:BP	cell morphogenesis	0.0288884	1	1045	681	67	0.0983847	0.0641148
cluster All	GO:0051174	GO:BP	regulation of phosphorus metabolic process	0.0291144	1	1640	681	95	0.139501	0.0579268
cluster All	GO:0019220	GO:BP	regulation of phosphate metabolic process	0.0291144	1	1640	681	95	0.139501	0.0579268
cluster All	GO:0006614	GO:BP	SRP-dependent cotranslational protein targeting to membrane	0.0308188	1	96	681	14	0.020558	0.145833
cluster All	GO:0010720	GO:BP	positive regulation of cell development	0.031711	1	306	681	28	0.041116	0.0915033
cluster All	GO:0015031	GO:BP	protein transport	0.0323062	1	1754	681	100	0.146843	0.0570125
cluster All	GO:0051650	GO:BP	establishment of vesicle localization	0.0383638	1	212	681	22	0.0323054	0.103774
cluster All	GO:0060997	GO:BP	dendritic spine morphogenesis	0.039164	1	62	681	11	0.0161527	0.177419
cluster All	GO:0009057	GO:BP	macromolecule catabolic process	0.0399823	1	1479	681	87	0.127753	0.0588235
cluster All	GO:0051668	GO:BP	localization within membrane	0.0438018	1	775	681	53	0.0778267	0.0683871
cluster All	GO:0071705	GO:BP	nitrogen compound transport	0.0442031	1	2216	681	120	0.176211	0.0541516
cluster All	GO:0060627	GO:BP	regulation of vesicle-mediated transport	0.0443423	1	544	681	41	0.0602056	0.0753676
cluster All	GO:0080090	GO:BP	regulation of primary metabolic process	0.0449797	1	6071	681	279	0.409692	0.0459562
cluster All	GO:0051239	GO:BP	regulation of multicellular organismal process	0.0466177	1	2888	681	149	0.218796	0.0515928
cluster All	GO:0031344	GO:BP	regulation of cell projection organization	0.0477901	1	660	681	47	0.0690162	0.0712121
cluster All	GO:0007004	GO:BP	telomere maintenance via telomerase	0.0487572	1	75	681	12	0.0176211	0.16
cluster All	GO:0120036	GO:BP	plasma membrane bounded cell projection organization	0.049069	1	1596	681	92	0.135095	0.0576441
cluster All	GO:0005829	GO:CC	cytosol	1.48409e-16	1	5361	697	305	0.43759	0.0568924
cluster All	GO:0005622	GO:CC	intracellular anatomical structure	9.02908e-11	1	14808	697	617	0.885222	0.0416667
cluster All	GO:0005737	GO:CC	cytoplasm	2.15994e-10	1	11951	697	526	0.754663	0.0440131
cluster All	GO:0031982	GO:CC	vesicle	1.32635e-08	1	4058	697	222	0.318508	0.0547068
cluster All	GO:0031974	GO:CC	membrane-enclosed lumen	1.80583e-08	1	5579	697	284	0.407461	0.0509052
cluster All	GO:0043233	GO:CC	organelle lumen	1.80583e-08	1	5579	697	284	0.407461	0.0509052
cluster All	GO:0070013	GO:CC	intracellular organelle lumen	1.80583e-08	1	5579	697	284	0.407461	0.0509052
cluster All	GO:0031981	GO:CC	nuclear lumen	9.46599e-08	1	4453	697	235	0.337159	0.0527734
cluster All	GO:0043226	GO:CC	organelle	2.22864e-07	1	14027	697	582	0.835007	0.0414914
cluster All	GO:0005654	GO:CC	nucleoplasm	1.20081e-06	1	4112	697	216	0.3099	0.0525292
cluster All	GO:0043227	GO:CC	membrane-bounded organelle	2.54359e-06	1	13201	697	551	0.790531	0.0417393
cluster All	GO:0098590	GO:CC	plasma membrane region	2.78547e-06	1	1240	697	86	0.123386	0.0693548
cluster All	GO:0030054	GO:CC	cell junction	3.36073e-06	1	2107	697	127	0.182209	0.0602753
cluster All	GO:0031410	GO:CC	cytoplasmic vesicle	5.26649e-06	1	2433	697	141	0.202296	0.0579531
cluster All	GO:0097708	GO:CC	intracellular vesicle	5.99817e-06	1	2438	697	141	0.202296	0.0578343
cluster All	GO:0043229	GO:CC	intracellular organelle	7.99656e-06	1	13117	697	546	0.783357	0.0416254
cluster All	GO:0043232	GO:CC	intracellular non-membrane-bounded organelle	9.10764e-06	1	5094	697	252	0.361549	0.04947
cluster All	GO:0043228	GO:CC	non-membrane-bounded organelle	1.05633e-05	1	5102	697	252	0.361549	0.0493924
cluster All	GO:0012505	GO:CC	endomembrane system	1.51734e-05	1	4651	697	233	0.33429	0.0500968
cluster All	GO:0045202	GO:CC	synapse	0.000114808	1	1348	697	86	0.123386	0.0637982
cluster All	GO:0012506	GO:CC	vesicle membrane	0.000118102	1	1183	697	78	0.111908	0.0659341
cluster All	GO:0005856	GO:CC	cytoskeleton	0.000137622	1	2339	697	131	0.187948	0.0560068
cluster All	GO:0098644	GO:CC	complex of collagen trimers	0.000144796	1	21	697	8	0.0114778	0.380952
cluster All	GO:0005634	GO:CC	nucleus	0.000153949	1	7607	697	343	0.492109	0.04509
cluster All	GO:0043231	GO:CC	intracellular membrane-bounded organelle	0.000179032	1	12046	697	503	0.721664	0.0417566
cluster All	GO:0043005	GO:CC	neuron projection	0.000182583	1	1384	697	87	0.124821	0.0628613
cluster All	GO:0042995	GO:CC	cell projection	0.000223647	1	2337	697	130	0.186514	0.0556269
cluster All	GO:0120025	GO:CC	plasma membrane bounded cell projection	0.000285268	1	2234	697	125	0.17934	0.0559534
cluster All	GO:0016604	GO:CC	nuclear body	0.000413241	1	816	697	58	0.0832138	0.0710784
cluster All	GO:0098643	GO:CC	banded collagen fibril	0.000627391	1	12	697	6	0.00860832	0.5
cluster All	GO:0005583	GO:CC	fibrillar collagen trimer	0.000627391	1	12	697	6	0.00860832	0.5
cluster All	GO:0005768	GO:CC	endosome	0.000769465	1	993	697	66	0.0946915	0.0664653
cluster All	GO:0098794	GO:CC	postsynapse	0.000862999	1	641	697	48	0.0688666	0.074883
cluster All	GO:0032991	GO:CC	protein-containing complex	0.000877109	1	5541	697	259	0.371593	0.0467425
cluster All	GO:0070161	GO:CC	anchoring junction	0.000952743	1	838	697	58	0.0832138	0.0692124
cluster All	GO:0014069	GO:CC	postsynaptic density	0.00108834	1	339	697	31	0.0444763	0.0914454
cluster All	GO:0010008	GO:CC	endosome membrane	0.00135173	1	520	697	41	0.0588235	0.0788462
cluster All	GO:0032279	GO:CC	asymmetric synapse	0.00156186	1	345	697	31	0.0444763	0.0898551
cluster All	GO:0030425	GO:CC	dendrite	0.00193094	1	641	697	47	0.0674319	0.0733229
cluster All	GO:0097447	GO:CC	dendritic tree	0.00209684	1	643	697	47	0.0674319	0.0730949
cluster All	GO:0030139	GO:CC	endocytic vesicle	0.00237272	1	335	697	30	0.0430416	0.0895522
cluster All	GO:0099080	GO:CC	supramolecular complex	0.00250532	1	1325	697	80	0.114778	0.0603774
cluster All	GO:0030055	GO:CC	cell-substrate junction	0.00299206	1	427	697	35	0.0502152	0.0819672
cluster All	GO:0099572	GO:CC	postsynaptic specialization	0.00434731	1	363	697	31	0.0444763	0.0853994
cluster All	GO:0005925	GO:CC	focal adhesion	0.00520848	1	420	697	34	0.0487805	0.0809524
cluster All	GO:0098984	GO:CC	neuron to neuron synapse	0.00666864	1	371	697	31	0.0444763	0.083558
cluster All	GO:0045178	GO:CC	basal part of cell	0.00686441	1	268	697	25	0.035868	0.0932836
cluster All	GO:0071944	GO:CC	cell periphery	0.00729517	1	6178	697	278	0.398852	0.0449984
cluster All	GO:0016605	GO:CC	PML body	0.00732275	1	102	697	14	0.0200861	0.137255
cluster All	GO:0070062	GO:CC	extracellular exosome	0.00763044	1	2178	697	116	0.166428	0.0532599
cluster All	GO:0099081	GO:CC	supramolecular polymer	0.00822539	1	1005	697	63	0.0903874	0.0626866
cluster All	GO:1990752	GO:CC	microtubule end	0.00845714	1	34	697	8	0.0114778	0.235294
cluster All	GO:0098588	GO:CC	bounding membrane of organelle	0.00936983	1	2165	697	115	0.164993	0.0531178
cluster All	GO:0022626	GO:CC	cytosolic ribosome	0.0113733	1	106	697	14	0.0200861	0.132075
cluster All	GO:0099512	GO:CC	supramolecular fiber	0.0121129	1	997	697	62	0.0889527	0.0621866
cluster All	GO:0036477	GO:CC	somatodendritic compartment	0.0134333	1	875	697	56	0.0803443	0.064
cluster All	GO:1903561	GO:CC	extracellular vesicle	0.0163216	1	2263	697	118	0.169297	0.0521432
cluster All	GO:0065010	GO:CC	extracellular membrane-bounded organelle	0.0169577	1	2265	697	118	0.169297	0.0520971
cluster All	GO:0043230	GO:CC	extracellular organelle	0.0169577	1	2265	697	118	0.169297	0.0520971
cluster All	GO:0009925	GO:CC	basal plasma membrane	0.0180716	1	250	697	23	0.0329986	0.092
cluster All	GO:0043197	GO:CC	dendritic spine	0.0197095	1	186	697	19	0.0272597	0.102151
cluster All	GO:0044309	GO:CC	neuron spine	0.0244883	1	189	697	19	0.0272597	0.100529
cluster All	GO:0030424	GO:CC	axon	0.0379668	1	661	697	44	0.0631277	0.0665658
cluster All	GO:0005515	GO:MF	protein binding	5.0134e-08	1	14767	703	620	0.881935	0.0419855
cluster All	GO:0043167	GO:MF	ion binding	2.54056e-07	1	6056	703	305	0.433855	0.0503633
cluster All	GO:0019899	GO:MF	enzyme binding	7.31397e-07	1	2048	703	130	0.184922	0.0634766
cluster All	GO:0016773	GO:MF	phosphotransferase activity, alcohol group as acceptor	1.49815e-05	1	690	703	57	0.0810811	0.0826087
cluster All	GO:0005488	GO:MF	binding	3.08503e-05	1	17070	703	678	0.964438	0.0397188
cluster All	GO:0004672	GO:MF	protein kinase activity	3.93199e-05	1	585	703	50	0.0711238	0.0854701
cluster All	GO:0016301	GO:MF	kinase activity	6.27093e-05	1	793	703	61	0.086771	0.0769231
cluster All	GO:0005524	GO:MF	ATP binding	0.000111064	1	1500	703	96	0.136558	0.064
cluster All	GO:0032559	GO:MF	adenyl ribonucleotide binding	0.000218119	1	1564	703	98	0.139403	0.0626598
cluster All	GO:0019901	GO:MF	protein kinase binding	0.000262742	1	677	703	53	0.0753912	0.0782866
cluster All	GO:0030554	GO:MF	adenyl nucleotide binding	0.00031902	1	1577	703	98	0.139403	0.0621433
cluster All	GO:0016772	GO:MF	transferase activity, transferring phosphorus-containing groups	0.000320513	1	947	703	67	0.0953058	0.0707497
cluster All	GO:0035639	GO:MF	purine ribonucleoside triphosphate binding	0.000458775	1	1846	703	110	0.156472	0.0595883
cluster All	GO:0032553	GO:MF	ribonucleotide binding	0.000827416	1	1934	703	113	0.16074	0.0584281
cluster All	GO:0032555	GO:MF	purine ribonucleotide binding	0.000933526	1	1917	703	112	0.159317	0.0584246
cluster All	GO:0004674	GO:MF	protein serine/threonine kinase activity	0.00109379	1	438	703	38	0.0540541	0.086758
cluster All	GO:0050839	GO:MF	cell adhesion molecule binding	0.00110903	1	544	703	44	0.0625889	0.0808824
cluster All	GO:0017076	GO:MF	purine nucleotide binding	0.00135518	1	1932	703	112	0.159317	0.057971
cluster All	GO:0000166	GO:MF	nucleotide binding	0.00139917	1	2176	703	123	0.174964	0.0565257
cluster All	GO:1901265	GO:MF	nucleoside phosphate binding	0.00143195	1	2177	703	123	0.174964	0.0564998
cluster All	GO:0005201	GO:MF	extracellular matrix structural constituent	0.00154537	1	173	703	21	0.029872	0.121387
cluster All	GO:0097367	GO:MF	carbohydrate derivative binding	0.00204477	1	2282	703	127	0.180654	0.0556529
cluster All	GO:0019900	GO:MF	kinase binding	0.00342545	1	757	703	54	0.0768137	0.0713342
cluster All	GO:0043169	GO:MF	cation binding	0.00375023	1	4353	703	214	0.30441	0.0491615
cluster All	GO:0046872	GO:MF	metal ion binding	0.00434261	1	4265	703	210	0.29872	0.049238
cluster All	GO:0043168	GO:MF	anion binding	0.0049135	1	2413	703	131	0.186344	0.0542893
cluster All	GO:0036094	GO:MF	small molecule binding	0.00626327	1	2516	703	135	0.192034	0.0536566
cluster All	GO:1901363	GO:MF	heterocyclic compound binding	0.00730587	1	6210	703	287	0.40825	0.0462158
cluster All	GO:0005198	GO:MF	structural molecule activity	0.00773342	1	701	703	50	0.0711238	0.0713267
cluster All	GO:0030674	GO:MF	protein-macromolecule adaptor activity	0.00903243	1	272	703	26	0.0369844	0.0955882
cluster All	GO:0097159	GO:MF	organic cyclic compound binding	0.0110842	1	6291	703	289	0.411095	0.0459386
cluster All	GO:0106310	GO:MF	protein serine kinase activity	0.0120737	1	361	703	31	0.0440967	0.0858726
cluster All	GO:0106311	GO:MF	protein threonine kinase activity	0.0120737	1	361	703	31	0.0440967	0.0858726
cluster All	GO:0030159	GO:MF	signaling receptor complex adaptor activity	0.0171522	1	43	703	9	0.0128023	0.209302
cluster All	GO:0030234	GO:MF	enzyme regulator activity	0.0227804	1	911	703	59	0.083926	0.064764
cluster All	GO:0140096	GO:MF	catalytic activity, acting on a protein	0.0400128	1	2336	703	123	0.174964	0.0526541
cluster All	GO:0045296	GO:MF	cadherin binding	0.0439341	1	333	703	28	0.0398293	0.0840841

## Sheet: MedlineRanker Cluster 1
Disease	Genes count	Genes percentage	Fold change	P-value	FDR	Gene symbols	Entrez Gene IDs	PMIDs
Hemoglobinopathies	3	0.0241935	24.3831	0.0002163	0.0131943	HBA1|HBG1|HBG2	3039|3047|3048	2606724,4528583,5033650,5356548,8195004,8195005,19657833,24081251,24826793|1374633,1379347,1698280,1802881,2413469,2441598,2469505,2578619,2578620,3181130,12093744,18096417|1698280,2413469,2441598,2470017,2578619,2578620,7687855,18096417,19958193
Thalassemia	3	0.0241935	20.8998	0.0003526	0.0107543	HBA1|HBG1|HBG2	3039|3047|3048	478977,508945,949043,1686260,1975428,2752146,2831226,3236367,3384694,5356548,6683087,6814490,6882779,6946451,7448125,7448866,11304851,16540409,17394396,19215610,27060306|88735,291015,808940,873928,1374633,2413469,2452784,2578619,2578620,3377986,3382401,6086605,6165992,6184621,6198905,6210198,6264391,6270663,6272205,6292840,6327288,6457059,6652684,6714226,6895866,6985481,7151176,7162987|88735,8739…

## Sheet: MedlineRanker Cluster 2 (-1)
Disease	Genes count	Genes percentage	Fold change	P-value	FDR	Gene symbols	Entrez Gene IDs	PMIDs
Factor XIII Deficiency	2	0.0045045	27.2387	0.003936	0.562848	F13A1|F13B	2162|2165	1353995,1644910,7727776,7918041,8547636,9531593,9721590,11167856,11380452,12100162,14604285,15456491,16330458,16456856,16882823,17183677,17880458,18028394,19937244,20179087,20664907,20680227,21512576,21640452,22156982,22169303,22633530,23075332,23508224,23929307,24329762,24476525,24889649,25004025,25740658,26540128,26743168,26852661,27363989,28520207|1359667,2334637,8324218,9531593,11313256,15892…
Acidosis, Renal Tubular	2	0.0045045	10.8955	0.01249	0.893035	CA2|SLC4A1	760|6521	1301935,1925679,2117271,2123360,3081869,3221988,3925334,8127074,8128957,9150731,11264157,12566520,15300855,17881426,25720518|9312167,9600966,9854053,10926824,10942416,11756190,11844997,11934690,12087557,12227829,12539048,12938018,14654610,14734552,14736961,15067510,15211439,15252044,16252102,16420521,16849697,17027918,17533027,17941824,18266205,18524859,19289107,19625994,20068363,20151848,2079936…
Otosclerosis	2	0.0045045	4.9525	0.05941	2.83188	COL1A1|RELN	1277|5649	15211650,15241219,17489845,21777208,22130917,22489040,23601588,24170657|19230858,19847460,20642811,20882487,21630058,24170657,24227897,24643032
Cardiomyopathy, Hypertrophic, Familial	2	0.0045045	2.72387	0.1659	5.93093	MYH7|TPM1	4625|7168	11861413,11968089,12081993,12566107,12590187,12707239,12951062,15769782,15858117,17165166,17703256,18175163,18565996,19645038,20031618,20819418,21426742,21769673,21959974,23318932,23674513,24829265,24963656,25825456,27082122,27161882,27737317,28193612,28296734|11563548,12169652,15031138,17556658,20031618,22187526,22958892,24005378,25607779,26960954,28603979
Charcot-Marie-Tooth Disease	4	0.00900901	1.75734	0.1926	5.50836	RAB7A|MFN2|NDRG1|LRSAM1	7879|9927|10397|90678	12545426,15099588,15455439,18272684,18501189,19531583,20028791,20709679,23179371,23188822,24498653,24521780|15549395,15829499,16043786,16123358,16437557,16762064,17215403,17309650,17437620,17537722,17874344,18316077,18336293,18425620,18946002,19052620,19427854,19618221,19812251,19889647,20008656,20163430,20193559,20350294,20418531,20587496,21258814,21508331,21715711,21892769,21913423,21987543,225…
Anemia, Hemolytic	2	0.0045045	2.36859	0.2061	4.91205	GPI|SLC4A1	2821|6521	7989588,8575767,8822952,8822954,12737943,19064002|1378323,8471774,8841202,16227998,17554061,20015879,22126643,27718309
beta-Thalassemia	3	0.00675676	1.90038	0.2088	4.26549	COL1A1|HBA2|HBS1L	1277|3040|10767	11122085,12803121,19143970,20444423,21178584|8195005,12659864,18026953,18768527,19794088,19843387,19912309,20639625,21797699,21821711,22563848,23390935,24351118,24471655,24857170,25065854,25156257,25218786,25238043,25648458,25858298,26252098,28503568|18839276,19696200,20183929,21385855,28361591
Thromboembolism	3	0.00675676	1.81592	0.2282	4.07907	F5|F13A1|SELP	2153|2162|6403	11071624,11091190,11122103,11151062,11305729,11372667,11372668,11434083,11435632,11471205,11529695,11726323,11734673,11816705,11849222,11877263,11920167,12067913,12083504,12115343,12195688,12418950,12454577,12468175,12747593,12783110,12871356,12960604,14504875,14512389,14515183,14531916,14578033,14580166,14652651,14720616,15009459,15109703,15292803,15385813,15670037,15735794,15912114,15961511,159…
Hyperandrogenism	2	0.0045045	2.1791	0.2334	3.70847	AR|IRS1	367|3667	12843184,17984247,18555222,19172534,20691435,22107839,24116069,24336678,25825716,26511871,27725361,28551687|11287026,12477526,15705377,16037106,20012307,22575725
Ehlers-Danlos Syndrome	2	0.0045045	2.01768	0.2609	3.73087	COL1A1|COL5A1	1277|1289	1303238,2318855,2767050,3082886,10739762,15095409,15728585,16407265,17211858,23692737,28102596|8673139,9042913,9683580,10602121,10722718,10777716,10796876,11278977,12145749,14970208,15095409,16431952,18305566,18972565,20635400,20847697,20979576,21467034,21541907,21611149,22149965,22696272,23587214,25122555,25845371
Femur Head Necrosis	2	0.0045045	2.01768	0.2609	3.3917	APOB|F5	338|2153	17530370,17548929,18696186,19105467,26617857|15187864,15292803,18350351,18350352,25119470
Venous Thrombosis	4	0.00900901	1.47236	0.2882	3.43438	F5|F13A1|SELP|VWF	2153|2162|6403|7450	11071624,11084577,11091190,11095555,11114134,11122096,11122103,11127850,11128675,11197244,11229520,11246546,11259157,11372667,11372668,11374681,11406725,11460958,11471205,11502996,11523408,11529695,11583312,11726323,11734663,11734673,11738073,11806843,11816705,11848454,11849222,11877263,11886391,11943931,11953127,11958494,12008938,12013685,12038778,12057557,12067913,12069454,12083504,12152677,121…
Spinocerebellar Degenerations	2	0.0045045	1.87853	0.2884	3.1724	KCNC3|SACS	3748|26278	21479265,21827913,22289912,23912307,24116147,25152487,28467418|10610707,10655055,11788093,16198375,19529988
Familial Mediterranean Fever	2	0.0045045	1.75734	0.3159	3.22669	IL1B|TNFRSF1A	3553|7132	16785446,19026124,25025954,25240611,26074413,26585190|7156325,9585614,10199409,11443543,12105243,12209523,13130484,14610673,15071491,15188372,16216134,16234278,16447098,17075277,17665435,17665448,18086728,18163488,18180277,18408954,18512793,19029521,19116900,19541728,19796978,19804406,20074469,20497634,20506103,21225694,21284530,21565411,22281876,24708999,25888769,27990755,29148404
Hemophilia A	2	0.0045045	1.75734	0.3159	3.01158	F5|VWF	2153|7450	8204629,11869940,12717434,15748243,17606451,18603540,19753526,21245750,23852824,26599105,28632502|1906179,3033024,7756647,11843298,12406074,18549909,19506355,19506358,20030949,20627205,22077817,24327155,25196897,25780857,27207416,27587878,27734074
Pulmonary Embolism	2	0.0045045	1.70242	0.3295	2.94491	F5|F13A1	2153|2162	11095555,11115343,11502996,11529695,11583312,11734663,11806843,11958494,11999002,12008938,12038778,12165282,12165290,12570104,14504875,14597977,14656739,14996674,15813553,15978097,16186475,16431184,16574759,16630215,16758522,16881367,17067362,17139368,17264942,17353498,17510305,17568659,17918782,17955280,18160588,18195191,18248600,18387654,18521504,18617648,18796457,19150531,19524925,19618008,200…
Peripheral Vascular Diseases	2	0.0045045	1.60228	0.3565	2.99879	APOB|F5	338|2153	15321839,18774540,19022789,20059992,20080084|11781222,15304039,15886665,16906235,16906320,19356951,20492466
Osteochondrodysplasias	3	0.00675676	1.4089	0.359	2.85206	COL11A2|FLNB|CHST3	1302|2317|9469	7859284,10677296,15558753,18381781,21204229,22246659|7485161,15994868,16752402,22190451,23401428|15215498,18513679,19320654,26572954,27753269
Cardiomyopathy, Hypertrophic	3	0.00675676	1.38502	0.3691	2.77796	LAMP2|MYH7|TPM1	3920|4625|7168	15673802,15907287,16144992,19057086,20513107,22365987,27460667|1417858,1552912,1634614,1638703,7731997,7883988,7909436,8250038,8254035,8282798,8343162,8435239,8483915,8514894,8533830,8655135,9544842,9822100,9829907,10329202,10424815,10521296,10996847,11133230,11214007,11549319,11815426,12084606,12473556,12818575,12820698,12974739,15000344,15358028,15563892,15856146,15940186,16087648,16199542,1675…
Thrombophilia	3	0.00675676	1.38502	0.3691	2.63906	F5|F13A1|VWF	2153|2162|7450	11085290,11108900,11114134,11146461,11151062,11156651,11197244,11242801,11279932,11341494,11372667,11372668,11397354,11406725,11426488,11434083,11454529,11506076,11523408,11532625,11583312,11694407,11734673,11761087,11781222,11821270,11836168,11849222,11859850,11891805,11943931,11998221,12008938,12013685,12038776,12038778,12042290,12097536,12138364,12221665,12413582,12428084,12480694,12514663,125…
Severe Combined Immunodeficiency	2	0.0045045	1.47236	0.3962	2.69793	IL2RG|JAK3	3561|3718	7557965,7668284,7860773,7937790,7973658,8027558,8266077,8266078,8299698,8401490,8462096,9150740,9399950,9797872,11426455,14726805,15702055,16293754,17082603,19859091,20592278,22039266,23403317,24771849,26076747,27566612|7481768,7659163,7973658,9182906,9354668,9753072,10982185,11668610,11668621,14615376,14726805,19290934,19859091,19889552,22039266,23384681,26769277,27593409
Hypogonadism	2	0.0045045	1.39686	0.4221	2.74365	AR|RAB18	367|22931	1303262,12727953,15001585,15522925,19656574,19804943,22385118,23193666,23844628,24165020,24593124,26162521,26393301|21473985,23176487,23420520,24239381,26063829
Anemia, Sickle Cell	4	0.00900901	1.18429	0.4386	2.72695	F5|HBA2|BCAM|HBS1L	2153|3040|4059|10767	12871600,15224376,16906320,17008978,17619828,20373031,22084413,23869056,23992124|909779,9886305,12673836,24100324,25042611,25065854|14755370,18514010,20562314,20566895,20655789,22941965,24616094,26137540|18667698,19148297,20472475,21068433,24667352,25372704,26849705
Hemorrhage	3	0.00675676	1.21965	0.4483	2.67112	F5|F13A1|VWF	2153|2162|7450	11683190,11869940,11929802,12717434,12816860,15166939,16330459,16512831,16680739,17606451,17994314,18028481,18192108,19733287,20664909,21052780,21245750,23616041,23893775,25800007|16857944,17994314,20680227,23929307,24889649,26540128|11843287,12082590,12393671,16102036,16870550,16985174,17109387,18521502,18809794,19346881,19506359,19506362,19687512,21352469,21474661,21715306,22477538,22479377,225…
Thrombocytopenia	3	0.00675676	1.16737	0.4771	2.72901	CD36|VWF|ANKRD26	948|7450|22852	7686693,8696942,18497330,22909232,25163645|1419803,7734373,11843298,17598011,18263586,18776767,19740526,20589313,21474661,22740102,23266519,23737952,25397410,26552698,26645283,28533135|21211618,21467542,23223974,24430186,25902755,26175287,27108925,27123948,28100250
Malaria, Falciparum	3	0.00675676	1.13495	0.4958	2.7269	CD36|CR1|SLC4A1	948|1378|6521	11377606,12496189,12971464,15478802,16002039,18671254,19055786,19136129,19413744,19864601,20459687,21390226,21949655,22050542,22909232,24009511,26385579|9230440,12486610,14694201,16277654,19480840,20459687,20889874,21251929,21593778,21727667,21985366,23152904|15478802,15500919,15907563,16960783,22426110
Amyloidosis	2	0.0045045	1.21061	0.496	2.62696	TNFRSF1A|TTR	7132|7276	11443543,12832748,15071491,23461592,24393624|1301926,1351039,1362222,1436517,1517749,1520326,1520336,1544214,1570831,1626570,1734866,1867256,1932142,1977686,1981182,1997217,2015890,2046936,2122246,2161654,2174830,2320592,2360796,2363717,2613237,2693890,2877582,2891727,3011930,3022107,3022108,3028932,3135807,3229002,3479441,3722385,3760189,3762958,3818577,6087811,6208668,6300852,6487335,6549130,66…
Epilepsy, Temporal Lobe	2	0.0045045	1.21061	0.496	2.53314	GABBR1|IL1B	2550|3553	12115687,12601092,14625043,14643764,15799783,15857448,15946333,16499773,18255321,18355961,18653317,21621395|11422336,12431777,12790892,14510824,16546408,18281914,19066720,19272615,22708826,26575253
Malaria	2	0.0045045	1.21061	0.496	2.44579	CR1|SLC4A1	1378|6521	19048480,19959855,23440418,25683978,25916414|1722314,14695625,19289107,22919024,26047685
Spastic Paraplegia, Hereditary	2	0.0045045	1.18429	0.5077	2.42004	KIF1A|ZFYVE26	547|23503	16434418,21487076,22258533,25585697,26410750,27034427|11342696,17661097,18332254,18394578,19805727,19917823,20613862,21545838,23825025,24030950,26492578
Abortion, Habitual	5	0.0112613	1.03965	0.529	2.44023	AR|F5|F13A1|IL1B|LIF	367|2153|2162|3553|3976	18692840,20716560,21423805,23430227,25027083|11056246,11331645,11506076,11821292,11836168,11843387,12042290,12069143,12380673,12447960,12738509,12956845,15170393,15808373,15821810,15852745,15886801,16014310,16052395,16138341,16170289,16431900,16601830,16635210,16938111,17537304,17572893,17582408,17627684,17640947,18070829,18160599,18275512,18333414,18539144,18754285,18754836,19230252,19520681,198…
Parkinsonian Disorders	2	0.0045045	1.04764	0.5742	2.56596	SYNJ1|ATP13A2	8867|23400	23804563,23804577,24816432,27496670,28231468|16964263,17485642,18785233,19224617,19806583,20483373,20669327,20853184,21060012,21542062,21665991,21696388,21724849,22104014,22117566,22296644,22388936,22442086,22490479,22743658,22768177,23196729,24334770,24399444,25392495,25855184,26818499,26965689,28334751
Hearing Loss, Sensorineural	4	0.00900901	0.939267	0.6207	2.6897	COL11A2|ALMS1|OTOF|UBR1	1302|7840|9381|197131	9188673,10581026,15558753,16033917,25240749,25633957,25780254|9063741,9921899,10598815,17850632,19091203,19283855|8593615,10903124,14635104,18381613,20230791,22959777,24135434,24746455,24814232|19058315,20556423,21711208,21931868,24599544,29178640
Spinocerebellar Ataxias	2	0.0045045	0.923347	0.6432	2.70522	KCNC3|SACS	3748|26278	10820125,15148151,18592334,21479265,21543613,21827913,22289912,23293936,23734863,23912307,24116147,25152487,25756792,26442672,26997484|17853117,18465152,20852969,21410841,21416271,21450511,21507954,21597885,21625752,21745802,22307627,22441213,22751902,22816526,22892508,23043354,23250129,23280630,23598833,23800155,24180463,26288984,27133561,28658676,28843771
Cardiomyopathies	3	0.00675676	0.860171	0.6831	2.79095	MYH7|TPM1|TTR	4625|7168|7276	11113006,17019812,18506004,18555187,19138847,19651039,19864899,20847312,23403236,24878771,25695922,25935763,25937279,25937619,28202948|15479242,15695827,21295541,21551322,25241052,25548289|1301926,1351039,1520336,1570831,1626570,3722385,7033114,7850982,8038017,8406434,10742177,12039669,15793844,19781421,19922332,21191093,21600538,21945954,22412233,22795285,23713495,23716704,24113303,24184229,2456…
Venous Thromboembolism	2	0.0045045	0.756632	0.7475	2.96924	F5|SELP	2153|6403	17549437,17568659,17605877,17649708,17895505,17955280,17984931,18192106,18195191,18217158,18404788,18591179,18654780,18791166,18796457,18983482,19023521,19117968,19232683,19263529,19278955,19422815,19524925,19558686,19591822,19592474,20148880,20177282,20304467,20332812,20352152,20431849,20627204,21055512,21659542,21947267,22512897,22528331,22672568,23054468,23382263,23650146,23913469,24112753,251…
Muscular Dystrophies	2	0.0045045	0.746267	0.7544	2.91565	DAG1|DTNA	1605|1837	1406935,1741056,7592992,8017170,10684260,12140558,16466646,18691338,18939472,20044576,25503980,27733679|9146999,9215691,9533777,10767327,11053421,12899872,24014171
Facies	2	0.0045045	0.726366	0.7675	2.88822	TCF4|UBE3B	6925|89910	21671075,22045651,22383159,22460224,22777675,23165966,24058414,24594265,27132474,27179618,28631899,28807867|23200864,23687348,24615390,25691420,28003643
Metaplasia	2	0.0045045	0.7075	0.7801	2.86037	IL1B|MUC2	3553|4583	12161099,12441323,15247172,16635219,18665932,19295440,19889076,20696775,23169178|15048136,17401217,17659847,18300795,19815850,21602660,23011828,24901817,27913994
Cataract	3	0.00675676	0.716809	0.7946	2.8407	NHS|RAB18|EPG5	4810|22931|57724	1971992,10394933,12173028,14564667,15370543,15466011,15623749,16675532,16736028,17417607,19414485,20882036,21559051,22229851,23566852,24968223,25091991,25266737,28061824,28557584,28922055|21473985,23176487,23420520,24239381,26063829|23222957,25331754,26854214,27588602,28748650
Retinal Degeneration	2	0.0045045	0.664359	0.8089	2.82129	RPGR|ALMS1	6103|7840	11875055,15914600,19429592,19430481,20090203,26936822,27798110|9063741,9921899,10598815,11941370,19091203
Thrombosis	5	0.0112613	0.728309	0.8216	2.79735	CD36|F5|F13A1|SELP|VWF	948|2153|2162|6403|7450	17900273,20939828,21478428,21696539,23817509,24675658,25163645,28336528|8713778,9454742,11022077,11085290,11315119,11331645,11346337,11502996,11522740,11532625,11685046,11694407,11738388,11858477,11998221,12091344,12100159,12180730,12368162,12393556,12518110,12624626,12632020,12725641,12742330,12771861,12906030,14508198,14551147,14578033,14677182,14689680,14695241,14976057,15003896,15056097,15166…
Cardiomyopathy, Dilated	3	0.00675676	0.675341	0.8265	2.74859	MYH7|TPM1|ALMS1	4625|7168|7840	11106718,12379228,12601813,12951062,15556047,17956225,18403758,18953637,19293840,19412328,19854198,20201937,20474083,27082122,28642161|11273725,17360712,17556658,17932326,18403758,19222994,19293840,19646950,20065163,20215591,20474083,21741356,21823217,23147248,24005378,25607779,26400351,26873245,28603979,28732641|17850632,19283855,22447358,24503146,24972238
Cardiomegaly	2	0.0045045	0.592146	0.8567	2.78428	MYH7|SLC9A1	4625|6548	1975517,2969919,11214007,11733062,18403758,23798412,26178432,27247418|18508719,18776042,21359875,23429007,25677682
Abortion, Spontaneous	2	0.0045045	0.567474	0.8725	2.77261	F5|F13A1	2153|2162	11018168,14669168,15618258,15630502,16154434,16194196,16390788,16753154,17439630,17963764,18931510,19004141,19036071,19395327,19839754,20214832,20563311,20937743|9721590,12816904,19395327,20822334,25862345
Diabetes, Gestational	2	0.0045045	0.550278	0.8834	2.74622	IRS1|IGF2BP2	3667|10644	16522427,17046546,20540670,21289241,24695443,25146448,28072873|18984664,19002430,19148120,22096510,22233651,23364967
Fanconi Anemia	2	0.0045045	0.550278	0.8834	2.68779	ATR|FANCD2	545|2177	16738325,18931676,18995830,19109555,23698467,24005329,24005565|7581463,10762542,11239453,11239454,11751423,12086603,12093742,12389351,12447395,12649160,12887909,12973351,14499622,14517836,14667412,15257300,15377654,15454491,15502827,15661754,15694335,16116422,16127171,16474167,16513431,16889989,17308347,17333336,17436244,17460694,18029388,18082604,18263878,18672388,18931676,19423727,19465922,1970…
Glucose Intolerance	2	0.0045045	0.550278	0.8834	2.6318	IRS1|IGF2BP2	3667|10644	15127203,15209769,16603055,19140314,21289241,21454638,23720771|17827400,18633108,19808892,20043145,21145819
Premature Birth	5	0.0112613	0.651644	0.8867	2.58772	COL1A1|COL5A1|F5|IL1B|TNFRSF1A	1277|1289|2153|3553|7132	18818748,19019335,19527514,20140262,20452482|18818748,19019335,19527514,20140262,20452482,22208904|15223011,15515881,16113789,16301860,18818748,19019335,19020903,19336437,19527514,19733287,20140262,20452482,20484876,20946152,23835654|15592292,15951664,16533337,18471873,18818748,18951205,19019335,19141488,19527514,20140262,20369436,20452482,20484876,20965572,21173653,21682548,22884587,27602547,278…
AIDS Dementia Complex	2	0.0045045	0.523822	0.8995	2.57257	CD4|IL1B	920|3553	7874384,10393974,10430052,10482576,10582593,11312658,11517385,12402167,15194768,15890908,15936090,16309726,16979207,17084877,19103208,21165790,22124968|11500085,12965265,14982742,15518810,18453587,18631256,19455469,22027397,22340390,24625401,24855648
Adenocarcinoma, Mucinous	2	0.0045045	0.490788	0.9186	2.57568	MUC2|MUC16	4583|94025	12490305,12527922,16142311,16733847,18299935,18487999,20198318,20485009,21441843,22269464,24280573,24324582,24714692,25298197|19937162,20009886,20598042,21344262,21836488,23343214,23669443,24083699,24551091,25667483,25978292,27221870
Chromosomal Instability	2	0.0045045	0.477873	0.9258	2.54595	CDC27|FANCD2	996|2177	18372912,21454660,21743465,21986944,23239745,25368385|15661754,17304220,17898070,18212739,18475298,19729998,22855611,23303816,24794434,26765540,27977684
Genetic Diseases, X-Linked	2	0.0045045	0.473717	0.928	2.50385	NHS|RPGR	4810|6103	15370543,15623749,16675532,17417607,19414485,20882036,21559051,22229851,23566852,25091991,25266737,28061824,28557584,28922055|12657579,14516808,14564670,14566651,15914600,16052169,16086276,16273303,16387007,16935610,16936086,16969763,17325176,17480003,17724181,17898302,17923551,18332319,19218993,19429592,20021257,21227725,21683121,21857984,21866333,21914266,23150612,23372056,23681342,24428633,245…
Acquired Immunodeficiency Syndrome	3	0.00675676	0.507554	0.9385	2.48529	CCNT1|CD4|CDK9	904|920|1025	10536359,10985245,14984439,21951552,22591364,25731772|1348943,1373203,1374095,1381201,1402655,1489581,1551875,1674549,1702842,1709701,1721822,1724568,1736938,1910691,1970124,2062847,2068099,2082620,2190605,2436231,2437327,2438696,2441727,2462895,2468713,2523711,2541915,2571187,2830667,2833917,2986290,2986291,2990682,3001934,3006256,3016552,3018753,3027168,3037522,3038935,3304356,3484980,3495568,3…
Retinitis Pigmentosa	2	0.0045045	0.450227	0.9401	2.44426	IMPDH1|RPGR	3614|6103	7635473,7814030,8513324,11875049,11875050,15465556,15851576,16038673,16214101,16272056,16384941,18552984,21791244,22183375,23534816,24940031|2300556,7611300,8673101,8817343,9326322,9399904,9418727,9677393,9855162,9990021,10094550,10401007,10480356,10482958,10725384,10737996,10932196,10937588,10970770,10980543,11104772,11180598,11702207,11754050,11857109,11992260,12140192,12657579,14516808,1456467…
Spondylitis, Ankylosing	2	0.0045045	0.450227	0.9401	2.40061	IL1B|TNFRSF1A	3553|7132	12468823,16206345,16508980,16918024,18063673,18484691,19089489,19930406,21962386,22312160,28423679|19772798,19854717,21068102,21789618,22272576,24783218,28363009
Fatty Liver	3	0.00675676	0.49525	0.9449	2.37054	APOB|CD36|LPIN1	338|948|23175	14967820,15790761,17158591,18848826,20150556,21502677,22443280,23723369,24173238|20408954,21250778,21270117,24134687,25197426,27034954|10644441,10884287,11138012,16950137,22157924
Polycystic Ovary Syndrome	4	0.00900901	0.523822	0.9504	2.34323	AR|IRS1|H6PD|FBN3	367|3667|9563|84467	11788641,11804942,15950642,16793958,17334586,18191848,18192296,18303071,18483883,18555222,18697861,19172534,20190557,20450840,20691435,20734064,20865044,21050150,22068615,22107839,22344533,22695532,22724574,23182796,23599814,23628801,24116069,24336678,24986529,25148265,25825716,26511871,27163385|11522686,12213887,15155816,15474880,15665022,15705377,15926113,16037106,16084882,16603055,17719609,182…
Macular Degeneration	2	0.0045045	0.360778	0.9768	2.3675	C3|HMCN1	718|83872	16452172,17634448,17767156,18325906,18596911,18936151,19015224,19048105,19117936,19168221,19202148,19234341,19255449,19259132,19399715,19661236,19797206,19823576,19825847,19850835,19899988,20157618,20238042,20381870,20385819,20385826,20576771,20664795,20861866,20888482,21402993,21555552,21665990,21816153,22174912,22273503,22705344,22930722,23209669,23233260,23337555,23365660,23455636,23661701,244…
Proteinuria	2	0.0045045	0.342626	0.9821	2.34067	C3|CUBN	718|8029	18253759,21566112,22673887,23134230,23533145,23892798|10552972,12687456,21082674,21750092,21903995,22574174,22929189,23533145
Scleroderma, Systemic	2	0.0045045	0.334218	0.9842	2.30722	AIF1|COL1A1	199|1277	16868985,17498268,17522098,17907195,21040744|14613485,16410344,17698844,18323784,22367096,22379029,24289089
Insulin Resistance	10	0.0225225	0.566294	0.9846	2.27093	AKT2|APOB|C3|CD36|FASN|IRS1|NUCB2|ALMS1|IGF2BP2|LPIN1	208|338|718|948|2194|3667|4925|7840|10644|23175	12663464,12791994,15166380,15616007,17327441,17576055,21606541,28341696|12529498,14967820,16614317,17349073,17463246,17601988,17647275,18684539,18848826,19450572,20213498,20466372,20855565,21801720,22407494,22471842,22827961,24842304,25562991,25818853,25911082,26350813,28183448,28391908|16809564,20105190,20173020,20706769,21966368,22138144,23056509,24005838,24428680,25746915,25813686,28188738|116…
Down Syndrome	2	0.0045045	0.328178	0.9857	2.23738	DSCAM|DOPEY2	1826|9980	9426258,10830953,10925149,12051741,23671607|9503011,10830953,12767918,16276086,16303751,19460634
Infertility, Male	2	0.0045045	0.314899	0.9886	2.2089	AR|CATSPER1	367|117144	9788719,11079451,11172827,11396657,11591412,11792931,12031042,12399527,12465595,12534937,12648179,12877254,14511213,14511217,15044606,15117901,15229204,15337466,15888966,15934454,15954500,16117826,16352666,16400085,16705072,16809273,16865224,17054461,17334586,17651405,17684052,17889867,18676362,19168451,19947564,20065623,20198568,20579136,21393548,21486420,21714804,22578234,23001776,23201383,2333…
Myelodysplastic Syndromes	2	0.0045045	0.307782	0.99	2.178	DAPK1|NUP98	1612|4928	14504087,19196380,20655775,21212658,21918973|9166830,10556215,17442773,18566322,22103895,23958061
Metabolic Syndrome	4	0.00900901	0.3962	0.9918	2.1489	APOB|C3|CD36|IRS1	338|718|948|3667	17299378,17647275,18388068,19020660,19056482,19450572,19642912,19713673,20213498,20368199,20539018,20816677,21122859,21138461,21801720,21958700,21960651,22211563,22399527,22471842,22674204,23973688,24265415,25025299,26868509,27055959|15090635,18805911,19828715,19913840,20926148,22138144,25746915,25813686,26503818,27029598|16219805,18305138,20139232,20223461,21250778,22047506,22588808,23249574,271…
Brain Ischemia	4	0.00900901	0.38774	0.9931	2.1196	F5|F13A1|F13B|SELP	2153|2162|2165|6403	11022077,11596779,11697722,12439143,12749008,12766367,12861956,14574075,14638877,15116266,15534175,15678277,15947254,15968394,16567932,17290027,17456629,17994314,18387982,18848323,18927445,19131662,19132201,19336355,19372095,19404532,19432826,19660184,19720979,19729601,19783216,19826759,20337781,20616326,22100829,22931734,26522268,28711293|15534175,15968394,16567932,16857944,17994314,18006701,188…
Lupus Erythematosus, Systemic	9	0.0202703	0.493257	0.9952	2.09285	C3|C4B|CR1|IRAK1|TNFRSF1A|TYK2|FCN3|WDFY4|IL17F	718|721|1378|3654|7132|7297|8547|57705|112744	11813855,16893076,18174230,18383369,19387462,21706294,21813769,22264230,22851413,22878256,23031360,23981509,25597615,27900491|6881182,11168010,12480675,15998580,16098595,16893076,17503323,17728371,18927458,20506482,21857912,22076784,22387014,22878256,23981509,26800705,26814708,29080553|2959289,2989379,3156931,4019777,6115248,6230413,6978375,15163541,15176657,15529364,15864913,16133175,16289666,17…
Leukemia, Myeloid	3	0.00675676	0.319204	0.9962	2.06459	ABL1|MEIS1|NUP98	25|4211|4928	2989692,2989703,3021337,3023859,3313010,6316147,6319012,8692915,10849448,14604282,18603549,21527514,27297971|7565694,9049632,9226379,9343407,9405651,10082572,14966272,15103390,15479723,19620287|8563753,11493482,11830496,11986249,12082612,12112533,12138901,14966272,15454493,16861351,17589499,23958061
Lymphoma, Large B-Cell, Diffuse	2	0.0045045	0.251048	0.9974	2.03755	MS4A1|JAK3	931|3718	19054557,19211644,22167754,24898664,26459310|16153455,16763206,16825495,18633131,26565811
Stroke	5	0.0112613	0.368091	0.9981	2.01026	F5|F13A1|SELP|VWF|HDAC9	2153|2162|6403|7450|9734	11022077,11596779,11697722,11718065,11739968,12070000,12122980,12468767,12695749,12749008,12766367,12861956,14574075,14638877,15088159,15116266,15534175,15678277,15947254,15968394,16324093,16423600,16567932,17290027,17317888,17525392,18387982,18503143,18602910,18927445,19008959,19131662,19132201,19263510,19336355,19336437,19372095,19404532,19432826,19524925,19560187,19604111,19660184,19717029,197…
Leukemia	6	0.0135135	0.390987	0.9983	1.98273	ABL1|CCNT1|CDK9|MEIS1|NUP98|PML	25|904|1025|4211|4928|5371	2163052,12393636,14581377,14708008,15608616,15937340,16135792,16998483,17579186,18339898,19697154,19823681,22311485,22327125,23575066,23842646,27229714,27693719|12065898,19956800,20854876,21030982,22094252|12065898,19956800,20854876,21030982,22094252,24688048|14701735,15160920,19109563,20600580,24022755,25740828,27018596|15359631,18604245,20237156,25510432,27864780|10882117,11500381,15194430,1533…
Intellectual Disability	5	0.0112613	0.354671	0.9987	1.95636	TCF4|RAB18|IQSEC2|UBE3B|UBR1	6925|22931|23096|89910|197131	17436255,17478476,18627065,18781613,18854153,19235238,19938247,20205897,20421335,21671075,21850686,22045651,22383159,22460224,22777675,23165966,24058414,24594265,27132474,27179618,28631899,28807867|21473985,23176487,23420520,24239381,26063829|1605216,3177466,7943039,23674175,24306141,26059843,26733290,27010919,28295038,28815955|23200864,23687348,24615390,25691420,28003643|16311597,19006206,190583…
Williams Syndrome	2	0.0045045	0.223268	0.999	1.9305	LIMK1|CLIP2	3984|7461	8689688,8812460,9685409,11003705,12853948,19662944,23167938|8812460,9799601,12195424,12853948,22608712
Diabetic Nephropathies	2	0.0045045	0.219667	0.9991	1.90495	ACACB|TNFRSF1A	32|7132	20168990,20519229,23081748,23460794,25262148,26022126,26030797|15787661,22042131,23526964,24623026,26928194,27003829,27068267
Inflammatory Bowel Diseases	2	0.0045045	0.215326	0.9992	1.88007	F5|IL22	2153|50616	11374681,12013685,12454577,15947551,17111197,17156138,17206678,17708272,20717043,21805067,21831411|16143135,21106435,21518800,21600206,23128233,23695510,25148371
Endometriosis	2	0.0045045	0.200285	0.9996	1.8564	LIF|MUC16	3976|94025	17000646,18298054,19361790,19545488,21987111,28432985|17706208,18555226,19337252,21079983,23343214,24339876,24939955,25118488,25197000,25951715,25967705,26246541,27855043,27987404,28660213
Nasopharyngeal Neoplasms	2	0.0045045	0.200285	0.9996	1.8326	PML|MTA1	5371|9112	12142048,17441430,18833293,20719947,21305000|21949998,22537306,22844865,23618874,23941622,25245523,25416046,28631568
Abnormalities, Multiple	3	0.00675676	0.241051	0.9997	1.80958	NHS|TCF4|ALMS1	4810|6925|7840	1971992,10394933,14564667,15466011,16736028,18949062,23566852,28922055|18222743,18781613,19235238,20205897,20421335|9063741,9921899,14646408,17206865,17594715
Genomic Instability	3	0.00675676	0.232148	0.9998	1.78714	ATR|FANCD2|POLK	545|2177|51426	16122425,16488880,18283122,20060399,20818375,21998596,22159421,23255133,23272087,23874235,24267891,26921499,27723720|18263878,19729998,20519958,20676667,22987153,24658369,25070891,26083937,26323318,26584049,26625197,26765540,27264184,27322732,27768874,27977684,29021208|15989980,22157819,23799366,24553286,28605669
Fibrosis	2	0.0045045	0.187853	0.9998	1.76508	COL1A1|EGR1	1277|1958	9639571,12099690,16410344,16934803,20191437,21029365,21085489,21134900,21746880,22261194,22479424,22829018,22999338,24434151,24551192,25091173,26935598|18772333,21931594,24819335,27173006,28077323
Psoriasis	2	0.0045045	0.182199	0.9998	1.74355	IL22|IL17F	50616|112744	19469905,19830738,19920355,20032993,20864149,21098725,21106435,21124836,21681565,21984702,22851227,23223131,23395647,23746568,24286492,24390134,24610014,25156366,25792465,27344023,27999243,28501007|18830271,20148256,20493423,25030504,26415694,27576147,27591988,27774581
Leukemia, Myeloid, Acute	6	0.0135135	0.31673	0.9999	1.72272	DAPK1|MEIS1|NUP98|TRIB2|PRDM16|TET1	1612|4211|4928|28951|63976|80312	14504087,20655775,21176336,21918973,22096027|18410541,19563517,20237320,20541704,22353710,23660297,25585874,26747896,28054140,28399410|9166830,12970787,14561764,15725483,15951287,17442773,18084320,18388181,18566322,19665070,20558618,20935257,21467841,21813447,23246429,23999921,24951466,26017032,27031510,27694926|17097562,20005259,20410507,23550039,24516045,26996668|11050005,22050763,25567132,2655…
Translocation, Genetic	5	0.0112613	0.296718	0.9999	1.70221	ABL1|NUP98|PML|SS18|PRDM16	25|4928|5371|6760|63976	1868241,2678002,2989703,3021337,3313010,6316147,6319012,12505259,14534537,15583852,18036399,18406870,19020542,19876398,20633771,21461967,21960589,22380496,22847163,23171811,25074247,27229714,27748288|8563753,8563754,9166830,10556215,11493482,11782354,11830496,11986249,12082612,12112533,12138901,12970787,15359631,15725483,15951287,17178874,17589499,18084320,20237156,20935257,21948299,22058212,2210…
Endometrial Neoplasms	4	0.00900901	0.265744	0.9999	1.68218	AR|POLE|PPP2R1A|MUC16	367|5426|5518|94025	11074602,11571732,12115497,12161010,12767946,15721279,16161040,16187285,18212060,19190146,20053928,20381444,23962788,24512546,26397136,26556855,27384477|23447401,23528559,24472300,24844595,25224212,25394778,25878334,25931171,26166557,26181000,26416160,26748215,26937754,27894751,28061006,28498284|21381030,21882256,23267135,27348297,27485451|19337252,19589273,19937162,21344262,22727919,23669443,240…
Crohn Disease	4	0.00900901	0.255164	0.9999	1.66262	TNFRSF1A|TYK2|IL22|MUC19	7132|7297|50616|283463	11904678,12049175,15274667,15842589,18248655,18338763,22860894,23160117|19249008,19653082,21102463,23128233,23408403,25744728|15765404,16537974,17442982,23128233,25129403,26329427,27733581|18587394,19068216,21072187,21102463,23128233,23619718
Myocardial Infarction	4	0.00900901	0.252796	0.9999	1.64351	APOB|F13A1|SORT1|SELP	338|2162|6272|6403	11208426,11359065,12011770,12818419,15256516,15469418,16801176,18160469,18354102,18590467,18701171,18927546,19494537,19642912,23067240,23068583,23697869,25083581,25613532,27683205|10801785,11841441,12456499,12480694,12486862,14593529,15629368,16501286,16525568,17183677,17241179,17250879,17296595,17393027,17515963,17597187,17927806,17975119,18521512,18927546,19783216,20211923,20227257,21901231,240…
Colitis, Ulcerative	3	0.00675676	0.22266	0.9999	1.62484	IL1B|IL22|IL17F	3553|50616|112744	11686217,11876744,12133437,12133438,12572877,14691340,14735144,16638698,17900510,18240282,18942754,19392835,19643686,19657406,20509889,20518842,20975573,22960943,25420534,26786981|15765404,19122664,20065946,20824812,23128233,23379788,23674871,24342613,25129403,25297677,26329427,26994530|17828618,18088064,19263269,23652560,24933943
Chromosome Aberrations	3	0.00675676	0.221453	0.9999	1.60658	ABL1|ATR|FANCD2	25|545|2177	2678002,3023859,17597804,18362889,20073070,21203397,25074247,26087013|12147700,15282542,16872911,20147462,23255133,23272087|12973351,15694335,16474167,21203397,21464321,22872141,24966277,26083937,26323318,26625197
Autoimmune Diseases	2	0.0045045	0.174049	0.9999	1.58873	TNFRSF1A|TYK2	7132|7297	12220546,12559634,16216134,16234278,19116900,19794511,24746195,24896334,26202849|21140222,23359498,24654603,26980740,27807284,28846454
Genetic Predisposition to Disease	120	0.27027	0.457346	1	1.57143	ACACB|PARP4|AIF1|AKT2|ANK2|APOB|AR|ATR|BMPR2|C3|C4B|CACNA1E|CASP10|SERPINA6|CD3G|CD86|CD36|COL1A1|COL4A2|COL5A1|COL7A1|COL11A2|CR1|DAPK1|DPYD|DSCAM|CELSR2|F5|F13A1|F13B|FANCD2|FASN|FCGRT|FLT4|GABBR1|GPX3|GSR|IL1B|IRAK1|IREB2|IRS1|ITGA3|JAK3|KCNMA1|IPO5|LIF|LIMK1|ME2|MEIS1|MUC2|MYH7|NOS1|NTRK2|NUCB2|OAS3|PER1|PI4KA|POLE|RELN|SORT1|SDHA|SELP|SLC4A1|SLIT3|SP4|VAMP2|TAP2|TCF4|TEP1|TNFRSF1A|TPM1|TRAF5…	32|143|199|208|287|338|367|545|659|718|721|777|843|866|917|942|948|1277|1284|1289|1294|1302|1378|1612|1806|1826|1952|2153|2162|2165|2177|2194|2217|2324|2550|2878|2936|3553|3654|3658|3667|3675|3718|3778|3843|3976|3984|4200|4211|4583|4625|4842|4915|4925|4940|5187|5297|5426|5649|6272|6389|6403|6521|6586|6671|6844|6891|6925|7011|7132|7168|7188|7276|7297|7433|7450|8029|8997|9369|9497|9563|9586|9628|97…	20168990,20468064,20519229,20965718,23081748,23460794,25262148,26030797|17203305,18676680,19625176,19692168,23251661,26699384|12559634,17522098,18721278,18835879,19079260,19204726,19851445,20587610,20662065,20855536,21720444,22106834,22936669,23563607,25194280|17327441,17576055,18768676,19064572,20691427,21048031,21518566,21590431,25771729,28341696,28931550,29025710|15851119,16253912,17161064,180…
Arthritis, Rheumatoid	10	0.0225225	0.369089	1	1.55435	AIF1|GPI|IL1B|IRAK1|IREB2|TAP2|TNFRSF1A|FSTL1|IL22|IL17F	199|2821|3553|3654|3658|6891|7132|11167|50616|112744	18721278,18835879,22106834,24018427,25026748,26585362|11896391,11896393,15290745,15369782,18311788,20810510,23773638|11578018,11838837,11930657,12028539,12115161,15188375,15464974,15470475,15723199,15895884,15931231,16096333,16284099,16883066,16886894,17068065,17207379,17335371,17353049,17541951,17593860,17607547,17867984,18040764,18052703,18392953,18468936,18576312,18597398,18728048,18799084,188…
Neoplasm Invasiveness	28	0.0630631	0.345732	1	1.53763	AKT2|AR|COL7A1|EGR1|ELAVL1|ENO1|EPHB6|FASN|FLT4|GPI|ID2|ITGA3|LIMK1|MUC2|NTRK2|PAK1|RALB|SLC9A1|TCF4|MTA1|HDAC6|NDRG1|KDM5B|PRKD2|MYOF|DROSHA|TET1|MUC16	208|367|1294|1958|1994|2023|2051|2194|2324|2821|3398|3675|3984|4583|4915|5058|5899|6548|6925|9112|10013|10397|10765|25865|26509|29102|80312|94025	12517798,15557754,17332325,18281467,19110052,20514445,20856200,21507933,22809628,23777806,24565443,25428377,25856297,26229955,26254095,26803515,26895380,28456993|12534934,15288768,15302512,15305378,16791593,17476687,17634427,17914092,18174258,18187183,18266956,18451096,20200161,20615892,20632874,21047772,21400613,21519872,21680704,22819717,23417242,23426182,23609189,23620780,23715826,24648349,246…
Coronary Artery Disease	8	0.018018	0.329169	1	1.52128	APOB|CD36|CELSR2|F13A1|SORT1|SELP|VWF|KALRN	338|948|1952|2162|6272|6403|7450|8997	11748351,12044583,12492446,12752570,12760590,12818419,12964943,15135251,15543563,15630635,15699916,16316917,18193043,18254714,18258526,18701171,19551315,19948975,20686565,20691829,20864672,21059979,22507620,22786447,23171143,23701995,24097068,26537298,26582246,26916732,27112212,27236033,27487947,27637205,28473443|15282206,17619827,17924847,18067591,19948975,20485444,22113854,22993001,23856131,259…
Obesity	10	0.0225225	0.300648	1	1.50526	ACACB|APOB|CD36|FASN|IRS1|NUCB2|ALMS1|NRXN3|IGF2BP2|LPIN1	32|338|948|2194|3667|4925|7840|9369|10644|23175	14532170,16794074,19618481,21908218,23460794|11428473,11898622,12368141,12529498,15047470,15111985,17299378,18031309,18728123,18848826,18927546,19449275,19479237,19592048,19729411,19772655,20133978,20213498,20466372,20858904,20930716,22321874,22341868,22674204,24842304,25159728,25837208,25889118,26350813,26451733,27210509,27347637,28799493|15132977,16670153,16911630,16952981,17311893,17440173,182…
Neoplasm Metastasis	16	0.036036	0.283737	1	1.48958	AKT2|AR|DPYD|ENO1|EPHB6|FLT4|GPI|ITGA3|LIMK1|NTRK2|PAK1|SLC9A1|MTA1|NDRG1|TET1|MUC16	208|367|1806|2023|2051|2324|2821|3675|3984|4915|5058|6548|9112|10397|80312|94025	19075230,19110052,19825827,20133737,21432781,21680733,23468863,24970808,25856297,26158514,26254095,27067543,27878243,28068324|7723794,10706109,11803263,17034507,17178887,17321486,17476687,17540719,18174258,18324648,18794357,18958349,19257827,20644256,21359179,22819717,23010705,23326489,23410945,23443946,23536722,23539448,23609189,23704919,23982944,24244276,25135278,25712683,25822367,26305549,2634…
Stomach Neoplasms	13	0.0292793	0.268667	1	1.47423	AKT2|DAPK1|DPYD|EGR1|IL1B|ITGA3|MUC2|PAK1|NDRG1|DROSHA|CHFR|TET1|IL17F	208|1612|1806|1958|3553|3675|4583|5058|10397|29102|55743|80312|112744	3037531,25173755,25288334,25428377,25771729,26102366,28404925|15809761,19695681,21152877,21302620,21979297,22160140,26810771|11555601,15069545,15254700,15316940,17377791,17445431,17848752,18537153,19530960,20714149,22490566,25112781,28255193|12456801,12553019,20372793,20403028,22095683,22918686,23121767,23755764,24011795,24384380,27677186|10746728,11606496,11686480,12050395,12133467,12161099,1229…
HIV Infections	12	0.027027	0.254766	1	1.45918	AKT2|CCNT1|CD3G|CD4|CDK9|GANC|IPO5|PIK3C2B|PIK3C3|PRKACB|PDIA6|KPNA6	208|904|917|920|1025|2595|3843|5287|5289|5567|10130|23633	15616007,16841089,18187620,18826950,20041213,20056178,20818790,21606541,22904195,23077641,24469921,24658403|9356449,10377393,10661406,10985245,14984439,15169877,15183343,15473004,15498776,16330531,16439541,18187620,18353948,18976462,18976975,19275730,19454010,20018238,20551309,20828615,22100159,22190034,22205749,22211660,22229121,22342181,22355797,22421880,22422068,23007159,23247501,23330719,2351…
Ovarian Neoplasms	11	0.0247748	0.250105	1	1.44444	AKT2|ATR|CASP2|DAPK1|ELAVL1|FBLN1|FASN|PPP2R1A|TOPBP1|BNC2|MUC16	208|545|835|1612|1994|2192|2194|5518|11073|54796|94025	1409633,10490823,12149249,12517798,14612499,18842333,19064572,21092549,21979951,22556379,24244431,25733895,25894377,26512921,27663592|15987455,16872911,17010193,17616665,18642075,19064572,21383502,23548269,24005329,24005565,24726882,24752797,25846551,26124337|18413747,19738422,25151963,27193717,27567588|12792765,14767518,22465880,24337450,26075823,27452040|19281587,20587520,23394580,26640230,2669…
Alzheimer Disease	10	0.0225225	0.245394	1	1.43	ABCA2|CR1|DAPK1|IL1B|RELN|SORT1|TTR|HDAC6|PLD3|TMEM106B	20|1378|1612|3553|5649|6272|7276|10013|23646|54664	15155565,15649702,16752360,18336955,20167577,20704561,22086926|19734903,20534741,20554627,20558149,20558387,20674675,20697030,21300948,21347408,21358043,21391232,21403675,21460840,21460841,21726919,21784344,22015308,22244847,22262751,22343410,22402018,22539578,22819390,22952074,22960360,23022416,23202439,23582656,23643458,23650005,24162737,24530172,24878768,24996192,24998857,26189835,26742530,269…
Colorectal Neoplasms	14	0.0315315	0.245236	1	1.41584	DPYD|ELAVL1|FASN|FLT4|IRS1|MUC2|NTRK2|PAK1|POLE|TCF4|NDRG1|MAPRE1|CHFR|TET1	1806|1994|2194|2324|3667|4583|4915|5058|5426|6925|10397|22919|55743|80312	10606257,14562021,15017333,15025795,15069545,15254700,16132996,16786143,17046731,17203168,17417073,17612628,17848752,18075467,18225548,18443386,18619742,19154585,19473056,19530960,19636001,19858398,20385995,20530282,20647221,20653680,20819423,21057378,21498394,21919605,22510597,22593457,22641663,23313143,23781135,23930673,23942539,24590654,24647007,24800948,24817302,25782327,26281864,26372896,268…
Carcinoma, Non-Small-Cell Lung	10	0.0225225	0.24342	1	1.40196	ATR|DAPK1|DPYD|ELAVL1|ENO1|FLT4|NTRK2|MTA1|CHFR|MUC16	545|1612|1806|1994|2023|2324|4915|9112|55743|94025	16195237,20731661,24662920,26517239,28075014|15634757,17209433,18349282,19506903,19795445,20704749,21287504,26406950|15993511,16969493,20157331,20837458,21111509,24405586,27268079|17132932,19420963,21046284,21862584,25252849,26013954|20864512,21159241,23676977,25887760,28456790|16116610,16755294,17686546,19628565,21680174,26706909|20156366,21242122,22906736,24658140,24959744,25512530|11804687,206…
Parkinson Disease	6	0.0135135	0.239637	1	1.38835	LAMP2|NOS1|SYNJ1|SYT11|ATP13A2|VPS35	3920|4842|8867|23208|23400|55737	18550537,18635949,21514572,22867958,23492776,25594542,28383562|12490535,14752097,15699372,17174475,19326438,26081147,27749554|21563316,24262182,25302295,26149920,28231468,28331029|15354386,21292315,21563316,25064009,26944171|11584046,17485642,19015489,19085912,19097176,19224617,19705361,20227461,20816920,20976737,21714071,22186024,22288903,22361905,22457822,22490479,22647602,22885599,23202360,232…
Cell Transformation, Neoplastic	14	0.0315315	0.230558	1	1.375	ABL1|AKT2|ATF2|DAPK1|ELAVL1|IRS1|MEIS1|NUP98|PAK1|PML|PPP2R1A|RALB|MTA1|HDAC6	25|208|1386|1612|1994|3667|4211|4928|5058|5371|5518|5899|9112|10013	1712671,7590236,7926767,8112292,8810278,8978305,9174058,9747873,10567556,12130510,12543778,14670960,15583852,16135792,16912036,17237826,17254966,17515907,17597804,17638918,17925491,18427551,18614052,18704194,19823681,20724541,20974687,21072043,21435002,22014333,22231445,22787435,23749639,23894305,23980151,25293778,26848623,27626309,28836580|19843246,20019835,21182834,23301033,23468863,25856297|12…
Carcinoma	8	0.018018	0.214057	1	1.3619	AR|DPYD|EGR1|JAK3|MUC2|PAK1|MTA1|MUC16	367|1806|1958|3718|4583|5058|9112|94025	8145761,10629558,11322786,14504193,15156193,15545219,18374401,18451096,19062046,19391487,19672785,19946220,20308360,20534771,20680031,21166701,21359179,21525791,21532617,21602788,21652770,21868758,21912077,21950206,22027692,22039288,22064655,22531679,22719059,22851332,23443946,23775437,24665929,25433476,26318424|11862480,14702180,17848752,20665215,21057378,21498394,25066213,25906447|15225550,1638…
Lymphatic Metastasis	8	0.018018	0.204418	1	1.34906	DAPK1|FLT4|MUC2|NTRK2|PAK1|MTA1|NDRG1|CHFR	1612|2324|4583|4915|5058|9112|10397|55743	12082610,18799028,20471512,21302620,22490855,25496179,26213212|12048269,14558949,15107801,15297417,15880525,16375119,16530705,16755294,17686546,18307927,18561194,19068081,19240177,19628565,19787226,21163065,21839498,21912471,22179834,22366442,22502683,23038639,23059885,23336661,23591595,23614535,23803010,23939705,24085575,24858271,25229256,25891418,26543080,26706909,27527412,27666723,28791841|164…
Colonic Neoplasms	8	0.018018	0.20233	1	1.33645	DAPK1|DPYD|ELAVL1|MUC2|TCF4|NDRG1|IL22|CHFR	1612|1806|1994|4583|6925|10397|50616|55743	12792765,20630662,23438478,25619834,25852190,25963636,26405175|8221682,11555601,11862480,12576451,14519634,16132996,17445431,17699798,20407238,20665215,23603345,25873402,26658227,29065426|14562043,17132932,18094611,18427544,21310943,22095636,22544606,24865968,25010987,28242812|1550588,9722984,12077118,12848848,14678781,15240568,16285957,16552339,17509526,17991319,19119477,19201396,20198339,221167…
Pre-Eclampsia	3	0.00675676	0.199795	1	1.32407	F5|SELP|VWF	2153|6403|7450	11836168,11950065,11961379,12038776,12044337,12572596,12628278,12817161,12879654,14508198,14673478,14746952,15045131,15091001,15097012,15120696,15333035,15531855,15625161,15842353,15905108,16514238,16761446,16963292,17097210,18412778,18646302,18752569,18845284,19070828,19110300,19165673,20027027,20039103,20214832,20439118,20452482,20563311,20601540,20939248,22068545,24645228,24967675,25480409|929…
Atherosclerosis	4	0.00900901	0.198461	1	1.31193	APOB|CD36|SELP|VWF	338|948|6403|7450	16620782,16758614,16895799,17277381,17347910,17457002,18322245,18774540,19124125,19150065,19450572,19948975,20110441,20167655,20197510,21078674,21357823,21394531,21460103,21641598,22223728,22786447,22916037,22964994,22985435,23247145,24069429,24234650,24859635,24866382,25120028,26758372,27347637,28473443,28502501|16670819,16952981,17346709,17905828,18000176,18067591,18497330,19144874,19203752,199…
Neovascularization, Pathologic	6	0.0135135	0.1981	1	1.3	AKT2|ELAVL1|FLT4|NTRK2|MTA1|NDRG1	208|1994|2324|4915|9112|10397	19110052,22904195,23301033,23604117,25304263,26229955,26234648|16170373,17581403,20724828,21046284,23223443,23516604,25801788|10579917,12881528,15474514,17487423,18594512,19701853,19787226,21179485,21680174,21909098,23038639,23580180,24040410,24858271,25340839,25605009,25891418,25909285,26394830|15637590,16051641,17889702,19307055,22886570|16969516,20717904,21290196,22098246,22270988,23283219,233…
Neuroblastoma	6	0.0135135	0.195962	1	1.28829	AKT2|EGR1|ID2|NOS1|NTRK2|TTR	208|1958|3398|4842|4915|7276	18300076,20409325,23077641,23468863,23900341|16741963,17559061,18434015,18469860,21506108|11782392,12545167,12657241,12670915,15252039,16549780,16705184,19417068,19423615,24376712,25771836|7515942,8581564,10874031,14980078,15194886,15242984,19457105,19726747,26458913|12808116,15024057,15637590,16051641,17008023,18286198,18678285,19363525,19417027,20186105,21419569,21426646,21728718,23124249,24403…
Diabetes Mellitus, Type 2	9	0.0202703	0.185719	1	1.27679	ACACB|APOB|CD36|IRS1|NUCB2|SELP|ALMS1|IGF2BP2|LPIN1	32|338|948|3667|4925|6403|7840|10644|23175	14532170,20168990,20519229,21908218,23081748,25262148,26030797|11869298,14763605,15186963,15904989,16419488,16525840,16634094,17299378,17337758,17462654,17463246,18632179,18684539,19479237,20059992,20466372,20536507,20628086,21356116,21497351,22341868,22407494,22762727,22985435,23053881,23446247,24254975,24797048,25562991,25818853,26025476,26291068,26515419,26561616,27210509,28391908,28428224|124…
Pancreatic Neoplasms	7	0.0157658	0.183691	1	1.26549	AKT2|DPYD|ELAVL1|MUC2|NDRG1|PRKD2|MUC16	208|1806|1994|4583|10397|25865|94025	8622988,14735903,15102693,17895832,19435822,25856297,28440469,28534950|10923099,11862480,17165084,19571608,20714149,21612699,28027897,28476815|21152064,24536047,24618665,26314962,26362587,26675757,27415424,28242812,28687616,28965949|11893907,12527922,15048136,16552339,16721789,21441843,21647207,24280573,24714692|16778198,16832411,19491262,20173668,20416281,21236457,22462691,24970329,26534963,2807…
Syndrome	4	0.00900901	0.169185	1	1.25439	CA2|NHS|TCF4|ALMS1	760|4810|6925|7840	1925679,1928091,2117271,3081869,3221988,3925334,7574487,9453381,15300855|1971992,10394933,12173028,14564667,15370543,15466011,16675532,16736028,17417607,18949062|17436254,17436255,17478476,18627065,18781613,18854153,19235238,19938247,20205897,20421335,21671075|9063741,9921899,10598815,11941369,11941370,14646408,15855349,16601972,17206865,17594715,17850632,19091203,19283855
Breast Neoplasms	20	0.045045	0.159805	1	1.24348	AKT2|AR|ATR|CDC27|ATF2|ELAVL1|ENO1|EPHB6|FANCD2|FASN|IRS1|LIMK1|PAK1|SLC9A1|MTA1|SLC4A7|HDAC6|KDM5B|TOPBP1|HIF1AN	208|367|545|996|1386|1994|2023|2051|2177|2194|3667|3984|5058|6548|9112|9497|10013|10765|11073|55662	11139588,11432835,11507039,12517798,15987444,17332325,18353613,19110052,19933843,20102399,20398329,20688159,21297943,21680733,23305873,23464484,23929892,24565443,25233414,26895380,28456993|1303262,2380187,8281139,11085509,11437399,11861380,12036913,12089361,12124798,12161010,12161011,12404104,12582022,12602902,12712467,12771131,12779088,14504193,14973115,15545219,15598771,15772083,16046054,161660…
Precursor Cell Lymphoblastic Leukemia-Lymphoma	2	0.0045045	0.157906	1	1.23276	ABL1|JAK3	25|3718	2193202,8294442,12408765,12663457,14534537,14657955,15716990,16386788,17761812,18538733,19608682,19954044,20082857,20425353,21694468,21960589,22591684,22593461,23044928,23171811,23974192,24856998,26607903,27229929,28451802|12613524,19470474,20438785,22368272,25146434
Chromosome Deletion	2	0.0045045	0.15565	1	1.22222	HBA2|TCF4	3040|6925	1581238,1975428,3620699,6671902,25222045|17436254,17436255,20421335,21671075,28631899
Hypoxia	2	0.0045045	0.152598	1	1.21186	NDRG1|HIF1AN	10397|55662	11006124,16314423,17316623,20810912,24367102,26028238,26852918|12042299,12080085,12482756,14701857,15280364,18299578,26112411
Skin Neoplasms	4	0.00900901	0.149869	1	1.20168	COL7A1|ATF2|JAK3|KDM5B	1294|1386|3718|10765	15774758,17495952,19435799,24357722,26476432|17254968,18677098,18700251,22685333,27210757|12145687,12777975,16932349,21346774,26082451,26244872|15803180,16645588,17973255,23262439,25789538
Esophageal Neoplasms	4	0.00900901	0.146445	1	1.19167	EGR1|FASN|PAK1|MTA1	1958|2194|5058|9112	11819815,11925592,12439908,14966901,19435811|19471962,20657182,21325951,22723001,23419663|14607331,20083228,24236193,25159681,26023713|15095300,21661415,22270988,22547301,24424621,27035126,28739699
Inflammation	8	0.018018	0.145954	1	1.18182	C3|CD36|IL1B|IRAK1|SELP|TNFRSF1A|FSTL1|IL22	718|948|3553|3654|6403|7132|11167|50616	16809564,17051160,17322907,17498719,18039528,18682851,18755462,18974840,19028820,20105310,20603037,21270401,21435440,21801245,23056509,23580065,23619360,23661701,24005838,24516199,25188723,25299043,25848071,25907631,28278205,28573137,28576324|8467233,19864601,20037584,20684828,21250778,21454644,22558273,22890011,23119050,25713983,27461004,28619997|8663297,11260714,12077278,12082592,12101072,12191…
Pulmonary Disease, Chronic Obstructive	2	0.0045045	0.144503	1	1.17213	IREB2|IL17F	3658|112744	19800047,20173748,20656943,21320324,22080838,22356581,22461431,22914670,24587150,25101718,25241909,26310313,26527870,26752519,26775557,28474623|16961709,21477350,25427574,25494178,26198032
Prostatic Neoplasms	10	0.0225225	0.144273	1	1.1626	AR|CDC27|DAG1|EGR1|FASN|FLT4|LIMK1|MTA1|NDRG1|ELAC2	367|996|1605|1958|2194|2324|3984|9112|10397|60528	1540595,1562539,1631125,2260966,2380187,7511268,7591265,7626493,7712463,7723794,8145761,8187068,8274409,8292051,8530589,8628719,8643607,8827083,9000575,9016528,9096391,9184448,9211894,9438000,9636157,9675141,9813067,9816170,9822653,9892017,10075738,10318905,10363963,10569618,10598582,10629558,10706109,10734072,10809237,10835690,10840043,10930412,10961928,10987273,11016951,11032808,11071847,110855…
Carcinoma, Squamous Cell	8	0.018018	0.14086	1	1.15323	COL7A1|DAPK1|ELAVL1|FLT4|ITGA3|MTA1|KDM5B|CHFR	1294|1612|1994|2324|3675|9112|10765|55743	10232408,15774758,17495952,18331784,19435799,24357722,26476432|12082610,16142356,17592394,17868341,18799028,19148529,20360646,20704749,21115918,21516484,22490852,22490855,23494221,23804521,25496179,26213212,27286455,28249042|17581403,18027256,19420963,19671677,20960565,21572400,21795698,23852810,23873103,27941336,28371600|14648657,16375119,18307927,19779139,19813623,22502683,24040410,24085575,276…
Leukemia, Lymphocytic, Chronic, B-Cell	2	0.0045045	0.137569	1	1.144	MS4A1|GRAMD1B	931|57476	15927668,18324964,20674973,21048031,23182705,23659384,26119874,27097113|18758461,20332261,20639881,20731705,23770605,24292274
Amyotrophic Lateral Sclerosis	3	0.00675676	0.137338	1	1.13492	ELAVL1|UNC13A|TMEM106B	1994|23025|54664	19805546,23969235,25239623,25592834,28300326|19734901,22118904,22921269,22959728,24256812,24931836,26162714,27584932|21104415,24442578,25085782,26186194,28477711
Adenocarcinoma	9	0.0202703	0.135143	1	1.12598	CASP10|DAPK1|DPYD|ELAVL1|EPHA4|MUC2|PAK1|MTA1|NDRG1	843|1612|1806|1994|2043|4583|5058|9112|10397	18716417,20025484,20402676,20453000,20661084,23921907|18799028,19521987,19695681,20360646,20630662,20704749,20811724,22136354,22552543,25852190|16969493,17165084,18537153,19724871,20453000,20809970,20819423,22199347,22270332,24405586,24800948,24817302,27741011|12933794,19009247,19420963,20587520,21572400,23394580,23572284,23722602,25010987,25252849,26314962,26362587,27215092,27588488,28242812|169…
Mouth Neoplasms	2	0.0045045	0.113259	1	1.11719	ELAVL1|FLT4	1994|2324	20332213,20960565,21795698,23852810,24534848|18307927,19779139,24040410,24085575,27666723
Melanoma	4	0.00900901	0.111863	1	1.10853	ATF2|ITGA3|HDAC6|KDM5B	1386|3675|10013|10765	14678960,18677098,21203491,22275354,22304920,23589174,26462148,26645581,27210757|1693624,10455171,10487289,11358957,11964076,15361064,21195710,22843693,24958723|19893491,21562571,25774669,26747087,26775640,28035401,29278704|15803180,16645588,17973255,20478252,22669717,23262439,25789538
Acute Disease	2	0.0045045	0.110727	1	1.1	C4B|NUP98	721|4928	16980082,18065805,18365397,18682851,18927458,18929826,21620080,23026593,23447068,23918728,25082343,26031580,26151608,27846156|8563753,11493482,11986249,12112533,12138901,15359631,16861351,17589499,23958061
Cardiovascular Diseases	3	0.00675676	0.10738	1	1.0916	APOB|CELSR2|SORT1	338|1952|6272	11341749,11359462,11568510,11575217,12082592,12691171,12942366,14746139,15186963,16389549,16544732,16545386,17484618,18262040,18354102,18387362,18658047,18701171,18728123,19200547,19689828,19766218,19860767,19913121,20368199,20370913,20383777,20539018,20972250,21122858,21356116,21404224,21943158,22760866,23247145,23320904,23446247,23973688,24069429,24254975,24362231,24680324,24854276,25159728,252…
Carcinoma, Hepatocellular	7	0.0157658	0.10652	1	1.08333	APOB|EGR1|FASN|ZNF148|MFN2|NDRG1|SND1	338|1958|2194|7707|9927|10397|27044	9548923,11333259,12670940,15254032,15308631,15618547,15867268,16156669,16203724,17233885,18925970,21800051,25502789,26680362|11925592,12947119,15910736,18215136,19526316,21743491,22912725,25108236,26936374|7567999,7595075,20126469,22949843,25231933,27461404,28197637|12759240,19362768,22214764,22372401,23954442|20514460,20936726,21190094,22510407,24503793,25541060,26845057,27389277|17316623,190207…
Lung Neoplasms	9	0.0202703	0.105531	1	1.07519	ATR|CASP10|DAPK1|FLT4|IREB2|NTRK2|CCDC6|MTA1|CHFR	545|843|1612|2324|3658|4915|8030|9112|55743	9766667,12959929,16195237,16540648,16705183,18344416,18451257,20731661,21857991,24662920,26517239,28075014|12037669,14688482,18676680,19170196,19826114,20025484,20661084,22843554|11809677,12792765,15634757,17209433,17477876,18349282,19506903,19521987,19795445,20360646,20704749,21287504,23175185,25848215,28231808|12048269,16116610,16530705,16755294,17597103,17686546,18292935,19068081,19240177,1962…
Asthma	2	0.0045045	0.104764	1	1.06716	NOS1|IL17F	4842|112744	11112111,11668616,16238787,17351927,17536218,17703412,19247692,19603529,19657898,20395963,20609134,21039601|11591768,15703761,16630936,16961709,21196754,22312940,22507625,22540331,22812194,23400328,24393079,25394579,25494178,26108303,26300019,27931975,28606156
Liver Neoplasms	7	0.0157658	0.0995672	1	1.05926	ELAVL1|FASN|PER1|MFN2|SND1|TRIB2|TET1	1994|2194|5187|9927|27044|28951|80312	20000738,20102719,22095636,22921787,23814050,24719890,25449213,25678597,25841271,28035067|7567999,7595075,18830996,20126469,22266115,22949843,25231933,27461404,28197637|18444243,19675098,21380491,25344870,27492458|20514460,20936726,21190094,22510407,24503793,25541060,26845057,26888829,27389277|22396537,23878061,25494629,26323317,26997225,27238764,28428278|23769673,24089522,24211582,25311538,27515…
Multiple Sclerosis	2	0.0045045	0.0983348	1	1.05147	TNFRSF1A|TYK2	7132|7297	11598334,17665448,19029521,19525953,19794511,19865102,19879194,20430450,21552549,21565411,21567205,21833088,22059991,22801493,22994200,23322460,23624563,24024893,24130709,24130718,24174586,25684197|19293837,19525955,19865102,19888296,21354972,21833088,22744673
Disease Progression	8	0.018018	0.0930841	1	1.0438	ABL1|AR|C3|CD4|FLT4|PTAFR|DROSHA|IL22	25|367|718|920|2324|5724|29102|50616	12623848,15583852,16630659,18413724,20038234,20425353,21454413,21892207,23207522,23458731,23575066,23950177,24223753,26429162,26429164,27626309,28278078,28776669|9822653,11747336,12542725,12606125,14517289,15129430,15264247,15376484,15630701,16039774,16161052,16278385,16384856,16791593,17034507,17108144,17494760,17727679,17997416,18084330,18187183,18196538,18413735,18451096,18471792,18673534,1897…
Uterine Cervical Neoplasms	2	0.0045045	0.0907958	1	1.03623	DAPK1|TAP2	1612|6891	16142356,17868341,18425396,18799028,22116316,22490852,23494221,24314662,25268905,26267895,26823825|18248301,18650831,19188174,19202550,19263211,24288424
Carcinogenesis	2	0.0045045	0.0825416	1	1.02878	AKT2|PAK1	208|5058	23604117,25104021,25285168,25288334,26102366,26158514|25412958,25456130,25888627,25956913,27260988,28055013,28186966
Glioblastoma	2	0.0045045	0.0783849	1	1.02143	ITGA3|PML	3675|5371	11278628,18464290,23686814,26377974,26992919|11432836,18812519,23440206,24487962,26510911
Glioma	2	0.0045045	0.0756632	1	1.01418	AKT2|ERN1	208|2081	15557754,16402276,20116920,20167810,20514445,21507933,21636708,25304263|20447464,20702765,22718352,23363253,24330607,26494037,27560795,28222026,29263275
Neoplasm Recurrence, Local	2	0.0045045	0.0738177	1	1.00704	MTA1|MUC16	9112|94025	12684630,14871807,16244788,18306220,22844865,23866297,23900262,25797255,26543080,27574100|17300679,18503158,18555706,18820245,21344262,21836488,22528792,22941175,23669443,23886210,24651630,25344872,25978292,26531723,27407100,28284216,29187468,29463191
Neoplasms	6	0.0135135	0.0472895	1	1	ATR|DPYD|FASN|OGT|HDAC6|EEF2K	545|1806|2194|8473|10013|29904	12519769,18162465,19116388,19244116,21034966,21294646,21566061,22435685,23085754,23284306,23454212,24267891,25326330,25336189,26567218|2528450,11267945,12025228,12209976,12360106,12851836,15254700,15709212,15999119,16328315,16361556,17375478,17582309,17582310,18452418,18937829,19020767,19104657,19288105,19530960,19795123,19822137,20507294,22339448,23401991,23588312,23736036,24401318,25416956,2660…

## Sheet: MedlineRanker All
Disease	Genes count	Genes percentage	Fold change	P-value	FDR	Gene symbols	Entrez Gene IDs	PMIDs
Hemoglobinopathies	4	0.00704225	7.09742	0.001762	0.313636	HBA1|HBA2|HBG1|HBG2	3039|3040|3047|3048	2606724,4528583,5033650,5356548,8195004,8195005,19657833,24081251,24826793|2384313,2606724,8195005,19657833,24081251,24826793|1374633,1379347,1698280,1802881,2413469,2441598,2469505,2578619,2578620,3181130,12093744,18096417|1698280,2413469,2441598,2470017,2578619,2578620,7687855,18096417,19958193
Thalassemia	4	0.00704225	6.0835	0.003305	0.294145	HBA1|HBA2|HBG1|HBG2	3039|3040|3047|3048	478977,508945,949043,1686260,1975428,2752146,2831226,3236367,3384694,5356548,6683087,6814490,6882779,6946451,7448125,7448866,11304851,16540409,17394396,19215610,27060306|478977,1581238,1726096,1975428,2265255,2372512,2384313,2752146,3597771,3620699,6490612,6646217,6683087,17587614,17920577,26930363|88735,291015,808940,873928,1374633,2413469,2452784,2578619,2578620,3377986,3382401,6086605,6165992,…
Factor XIII Deficiency	2	0.00352113	21.2923	0.0064	0.379733	F13A1|F13B	2162|2165	1353995,1644910,7727776,7918041,8547636,9531593,9721590,11167856,11380452,12100162,14604285,15456491,16330458,16456856,16882823,17183677,17880458,18028394,19937244,20179087,20664907,20680227,21512576,21640452,22156982,22169303,22633530,23075332,23508224,23929307,24329762,24476525,24889649,25004025,25740658,26540128,26743168,26852661,27363989,28520207|1359667,2334637,8324218,9531593,11313256,15892…
Anemia, Hypochromic	2	0.00352113	10.6461	0.0124	0.5518	HBA1|HBA2	3039|3040	8195005,17132905,19359777,19371220,20353346,25342395,26377141,26531168|8195005,15481883,15481894,15481895,15768558,19205971,26377141
beta-Thalassemia	6	0.0105634	2.97101	0.01452	0.516912	COL1A1|HBA1|HBA2|HBG1|HBG2|HBS1L	1277|3039|3040|3047|3048|10767	11122085,12803121,19143970,20444423,21178584|8195005,11833853,14576901,16466950,16545695,16898315,18932071,19843387,21075281,21797699,22324317,23777413,23896219,24055728,24395608,24795058,25123009,25156257,25238043,25976463,26995402|8195005,12659864,18026953,18768527,19794088,19843387,19912309,20639625,21797699,21821711,22563848,23390935,24351118,24471655,24857170,25065854,25156257,25218786,25238…
Acidosis, Renal Tubular	2	0.00352113	8.5169	0.02003	0.594223	CA2|SLC4A1	760|6521	1301935,1925679,2117271,2123360,3081869,3221988,3925334,8127074,8128957,9150731,11264157,12566520,15300855,17881426,25720518|9312167,9600966,9854053,10926824,10942416,11756190,11844997,11934690,12087557,12227829,12539048,12938018,14654610,14734552,14736961,15067510,15211439,15252044,16252102,16420521,16849697,17027918,17533027,17941824,18266205,18524859,19289107,19625994,20068363,20151848,2079936…
alpha-Thalassemia	3	0.00528169	3.19384	0.06485	1.64904	HBA1|HBA2|HBG2	3039|3040|3048	7786798,10206681,10569720,11157797,11402454,11791872,11833853,11877072,12667291,12673836,14508795,15008259,15008263,15182057,15365991,15768555,15921163,15921165,15941417,16042697,16370488,16728641,16760505,16898315,17129226,17132905,17512924,17626702,17724704,18166800,18215251,18458302,18582194,18654888,18772456,18932070,19359777,19371220,19390853,19843387,20190015,20353346,20598923,20682466,2085…
Otosclerosis	2	0.00352113	3.87132	0.09148	2.03543	COL1A1|RELN	1277|5649	15211650,15241219,17489845,21777208,22130917,22489040,23601588,24170657|19230858,19847460,20642811,20882487,21630058,24170657,24227897,24643032
Osteopetrosis	2	0.00352113	3.27573	0.1221	2.41487	CA2|CLCN7	760|1186	1301935,1925679,2117271,3081869,3221988,3925334,8127074,8128957,9150731,11264157,12566520,15300855,25720518|10084593,11207362,11741829,12522560,12929941,14564431,14584882,15111300,16368748,17164308,19288050,19507210,19543743,19904698,19953639,20424301,20499337,20830208,21947783,24103576,24108692,25410126,26056022,26395888,26477479,27187610,27325559,27540713,28975865
Venous Thrombosis	6	0.0105634	1.7264	0.1337	2.37986	CPB2|F10|F5|F13A1|SELP|VWF	1361|2159|2153|2162|6403|7450	11410415,12165290,12368162,12958613,14739223,17107352,17264944,20385790,26071134,26656901,28552956|20088937,20454680,20589317,20664909,20886185,26175037|11071624,11084577,11091190,11095555,11114134,11122096,11122103,11127850,11128675,11197244,11229520,11246546,11259157,11372667,11372668,11374681,11406725,11460958,11471205,11502996,11523408,11529695,11583312,11726323,11734663,11734673,11738073,118…
Anemia, Sickle Cell	7	0.0123239	1.62006	0.141	2.28164	F5|HBA1|HBA2|HBG1|HBG2|BCAM|HBS1L	2153|3039|3040|3047|3048|4059|10767	12871600,15224376,16906320,17008978,17619828,20373031,22084413,23869056,23992124|5356548,12673836,16466950,17724704,18772456,19492149,20598923,24168396,24395608,28356267|909779,9886305,12673836,24100324,25042611,25065854|873928,12093744,15108284,19861270,19958189,20602015,25681747,25986606|873928,15108284,18667698,20472475,20602015,23284307,25084696,26849705|14755370,18514010,20562314,20566895,20…
Hemorrhage	5	0.00880282	1.58897	0.2058	3.0527	CPB2|F5|F10|F13A1|VWF	1361|2153|2159|2162|7450	12830006,14517491,19038242,23197299,27094709|11683190,11869940,11929802,12717434,12816860,15166939,16330459,16512831,16680739,17606451,17994314,18028481,18192108,19733287,20664909,21052780,21245750,23616041,23893775,25800007|19190817,19404516,20062929,20589317,20664909,20694273,20886185,22244010,23677006,24275667,25179519,27031279,28692575,28694557|16857944,17994314,20680227,23929307,24889649,265…
Cardiomyopathy, Hypertrophic, Familial	2	0.00352113	2.12923	0.2413	3.30395	MYH7|TPM1	4625|7168	11861413,11968089,12081993,12566107,12590187,12707239,12951062,15769782,15858117,17165166,17703256,18175163,18565996,19645038,20031618,20819418,21426742,21769673,21959974,23318932,23674513,24829265,24963656,25825456,27082122,27161882,27737317,28193612,28296734|11563548,12169652,15031138,17556658,20031618,22187526,22958892,24005378,25607779,26960954,28603979
Anemia, Hemolytic	2	0.00352113	1.8515	0.2944	3.74309	GPI|SLC4A1	2821|6521	7989588,8575767,8822952,8822954,12737943,19064002|1378323,8471774,8841202,16227998,17554061,20015879,22126643,27718309
Thrombophilia	4	0.00704225	1.44354	0.3002	3.56237	CPB2|F5|F13A1|VWF	1361|2153|2162|7450	12006404,15333035,15497025,18612536,19195685,22938027,22985614|11085290,11108900,11114134,11146461,11151062,11156651,11197244,11242801,11279932,11341494,11372667,11372668,11397354,11406725,11426488,11434083,11454529,11506076,11523408,11532625,11583312,11694407,11734673,11761087,11781222,11821270,11836168,11849222,11859850,11891805,11943931,11998221,12008938,12013685,12038776,12038778,12042290,120…
Hyperandrogenism	2	0.00352113	1.70338	0.3295	3.66569	AR|IRS1	367|3667	12843184,17984247,18555222,19172534,20691435,22107839,24116069,24336678,25825716,26511871,27725361,28551687|11287026,12477526,15705377,16037106,20012307,22575725
Charcot-Marie-Tooth Disease	4	0.00704225	1.37369	0.3324	3.48042	RAB7A|MFN2|NDRG1|LRSAM1	7879|9927|10397|90678	12545426,15099588,15455439,18272684,18501189,19531583,20028791,20709679,23179371,23188822,24498653,24521780|15549395,15829499,16043786,16123358,16437557,16762064,17215403,17309650,17437620,17537722,17874344,18316077,18336293,18425620,18946002,19052620,19427854,19618221,19812251,19889647,20008656,20163430,20193559,20350294,20418531,20587496,21258814,21508331,21715711,21892769,21913423,21987543,225…
Thromboembolism	3	0.00528169	1.41948	0.3547	3.50759	F5|F13A1|SELP	2153|2162|6403	11071624,11091190,11122103,11151062,11305729,11372667,11372668,11434083,11435632,11471205,11529695,11726323,11734673,11816705,11849222,11877263,11920167,12067913,12083504,12115343,12195688,12418950,12454577,12468175,12747593,12783110,12871356,12960604,14504875,14512389,14515183,14531916,14578033,14580166,14652651,14720616,15009459,15109703,15292803,15385813,15670037,15735794,15912114,15961511,159…
Ehlers-Danlos Syndrome	2	0.00352113	1.5772	0.3642	3.41198	COL1A1|COL5A1	1277|1289	1303238,2318855,2767050,3082886,10739762,15095409,15728585,16407265,17211858,23692737,28102596|8673139,9042913,9683580,10602121,10722718,10777716,10796876,11278977,12145749,14970208,15095409,16431952,18305566,18972565,20635400,20847697,20979576,21467034,21541907,21611149,22149965,22696272,23587214,25122555,25845371
Femur Head Necrosis	2	0.00352113	1.5772	0.3642	3.24138	APOB|F5	338|2153	17530370,17548929,18696186,19105467,26617857|15187864,15292803,18350351,18350352,25119470
Spinocerebellar Degenerations	2	0.00352113	1.46843	0.3981	3.37437	KCNC3|SACS	3748|26278	21479265,21827913,22289912,23912307,24116147,25152487,28467418|10610707,10655055,11788093,16198375,19529988
Thrombocytopenia	4	0.00704225	1.2167	0.4186	3.38685	CD36|ITGA2B|VWF|ANKRD26	948|3674|7450|22852	7686693,8696942,18497330,22909232,25163645|12724616,14525764,15355503,15678278,20149160,21454453,22102273,22730538|1419803,7734373,11843298,17598011,18263586,18776767,19740526,20589313,21474661,22740102,23266519,23737952,25397410,26552698,26645283,28533135|21211618,21467542,23223974,24430186,25902755,26175287,27108925,27123948,28100250
Familial Mediterranean Fever	2	0.00352113	1.37369	0.4312	3.33711	IL1B|TNFRSF1A	3553|7132	16785446,19026124,25025954,25240611,26074413,26585190|7156325,9585614,10199409,11443543,12105243,12209523,13130484,14610673,15071491,15188372,16216134,16234278,16447098,17075277,17665435,17665448,18086728,18163488,18180277,18408954,18512793,19029521,19116900,19541728,19796978,19804406,20074469,20497634,20506103,21225694,21284530,21565411,22281876,24708999,25888769,27990755,29148404
Hemophilia A	2	0.00352113	1.37369	0.4312	3.19807	F5|VWF	2153|7450	8204629,11869940,12717434,15748243,17606451,18603540,19753526,21245750,23852824,26599105,28632502|1906179,3033024,7756647,11843298,12406074,18549909,19506355,19506358,20030949,20627205,22077817,24327155,25196897,25780857,27207416,27587878,27734074
Hyperlipoproteinemia Type II	3	0.00528169	1.25249	0.4317	3.0737	APOB|LPA|LDLRAP1	338|4018|26119	2563166,3759943,11568510,11737238,11947895,12208478,12417285,12492446,14967814,15135245,15135251,15321837,15321838,15321839,15477777,15630635,15701167,15823288,15890894,16159606,16389549,16596945,16776623,16792510,17142622,17194460,17539906,17566095,18028451,18279815,18940289,19318025,19319977,20019594,20506408,20538126,21418831,21722902,22095935,22353362,22408029,23593297,23669246,23775634,24106…
Venous Thromboembolism	4	0.00704225	1.1829	0.4398	3.01094	CPB2|F5|F10|SELP	1361|2153|2159|6403	18612536,21297448,22931662,24252537,25193405|17549437,17568659,17605877,17649708,17895505,17955280,17984931,18192106,18195191,18217158,18404788,18591179,18654780,18791166,18796457,18983482,19023521,19117968,19232683,19263529,19278955,19422815,19524925,19558686,19591822,19592474,20148880,20177282,20304467,20332812,20352152,20431849,20627204,21055512,21659542,21947267,22512897,22528331,22672568,230…
Pulmonary Embolism	2	0.00352113	1.33077	0.4474	2.94953	F5|F13A1	2153|2162	11095555,11115343,11502996,11529695,11583312,11734663,11806843,11958494,11999002,12008938,12038778,12165282,12165290,12570104,14504875,14597977,14656739,14996674,15813553,15978097,16186475,16431184,16574759,16630215,16758522,16881367,17067362,17139368,17264942,17353498,17510305,17568659,17918782,17955280,18160588,18195191,18248600,18387654,18521504,18617648,18796457,19150531,19524925,19618008,200…
Peripheral Vascular Diseases	2	0.00352113	1.25249	0.4789	3.04444	APOB|F5	338|2153	15321839,18774540,19022789,20059992,20080084|11781222,15304039,15886665,16906235,16906320,19356951,20492466
Osteochondrodysplasias	3	0.00528169	1.10132	0.5169	3.1727	COL11A2|FLNB|CHST3	1302|2317|9469	7859284,10677296,15558753,18381781,21204229,22246659|7485161,15994868,16752402,22190451,23401428|15215498,18513679,19320654,26572954,27753269
Severe Combined Immunodeficiency	2	0.00352113	1.15093	0.5241	3.10966	IL2RG|JAK3	3561|3718	7557965,7668284,7860773,7937790,7973658,8027558,8266077,8266078,8299698,8401490,8462096,9150740,9399950,9797872,11426455,14726805,15702055,16293754,17082603,19859091,20592278,22039266,23403317,24771849,26076747,27566612|7481768,7659163,7973658,9182906,9354668,9753072,10982185,11668610,11668621,14615376,14726805,19290934,19859091,19889552,22039266,23384681,26769277,27593409
Cardiomyopathy, Hypertrophic	3	0.00528169	1.08266	0.5285	3.03461	LAMP2|MYH7|TPM1	3920|4625|7168	15673802,15907287,16144992,19057086,20513107,22365987,27460667|1417858,1552912,1634614,1638703,7731997,7883988,7909436,8250038,8254035,8282798,8343162,8435239,8483915,8514894,8533830,8655135,9544842,9822100,9829907,10329202,10424815,10521296,10996847,11133230,11214007,11549319,11815426,12084606,12473556,12818575,12820698,12974739,15000344,15358028,15563892,15856146,15940186,16087648,16199542,1675…
Hypogonadism	2	0.00352113	1.09191	0.5528	3.07495	AR|RAB18	367|22931	1303262,12727953,15001585,15522925,19656574,19804943,22385118,23193666,23844628,24165020,24593124,26162521,26393301|21473985,23176487,23420520,24239381,26063829
Hemolysis	2	0.00352113	1.06461	0.5666	3.05621	C3|HBA1	718|3039	4097977,6203109,6912277,8648130,10382758,10946275,11513971,18054386,18760301,19703145,20644161,25030055|16760505,18654888,18772456,24168396,27105433,28356267
Amyloidosis	2	0.00352113	0.946322	0.6312	3.30452	TNFRSF1A|TTR	7132|7276	11443543,12832748,15071491,23461592,24393624|1301926,1351039,1362222,1436517,1517749,1520326,1520336,1544214,1570831,1626570,1734866,1867256,1932142,1977686,1981182,1997217,2015890,2046936,2122246,2161654,2174830,2320592,2360796,2363717,2613237,2693890,2877582,2891727,3011930,3022107,3022108,3028932,3135807,3229002,3479441,3722385,3760189,3762958,3818577,6087811,6208668,6300852,6487335,6549130,66…
Epilepsy, Temporal Lobe	2	0.00352113	0.946322	0.6312	3.2101	GABBR1|IL1B	2550|3553	12115687,12601092,14625043,14643764,15799783,15857448,15946333,16499773,18255321,18355961,18653317,21621395|11422336,12431777,12790892,14510824,16546408,18281914,19066720,19272615,22708826,26575253
Malaria	2	0.00352113	0.946322	0.6312	3.12093	CR1|SLC4A1	1378|6521	19048480,19959855,23440418,25683978,25916414|1722314,14695625,19289107,22919024,26047685
Spastic Paraplegia, Hereditary	2	0.00352113	0.92575	0.6432	3.09431	KIF1A|ZFYVE26	547|23503	16434418,21487076,22258533,25585697,26410750,27034427|11342696,17661097,18332254,18394578,19805727,19917823,20613862,21545838,23825025,24030950,26492578
Thrombosis	8	0.0140845	0.910899	0.657	3.07753	CD36|CPB2|F10|F5|F13A1|ITGA2B|SELP|VWF	948|1361|2159|2153|2162|3674|6403|7450	17900273,20939828,21478428,21696539,23817509,24675658,25163645,28336528|12368162,12941043,15497025,15668188,17327284,17388801,17690487,18341631,18563448,18674955,18958767,19195685,19895374,20490730,20542541,20723026,21622187,21629966,23197299,27094709,28135035|12036878,12524437,18591887,20062929,22244010,22796577,26058941,27089317,27421960,27789475|8713778,9454742,11022077,11085290,11315119,11331…
Malaria, Falciparum	3	0.00528169	0.887177	0.6639	3.03011	CD36|CR1|SLC4A1	948|1378|6521	11377606,12496189,12971464,15478802,16002039,18671254,19055786,19136129,19413744,19864601,20459687,21390226,21949655,22050542,22909232,24009511,26385579|9230440,12486610,14694201,16277654,19480840,20459687,20889874,21251929,21593778,21727667,21985366,23152904|15478802,15500919,15907563,16960783,22426110
Parkinsonian Disorders	2	0.00352113	0.818933	0.7086	3.15327	SYNJ1|ATP13A2	8867|23400	23804563,23804577,24816432,27496670,28231468|16964263,17485642,18785233,19224617,19806583,20483373,20669327,20853184,21060012,21542062,21665991,21696388,21724849,22104014,22117566,22296644,22388936,22442086,22490479,22743658,22768177,23196729,24334770,24399444,25392495,25855184,26818499,26965689,28334751
Abortion, Habitual	5	0.00880282	0.812681	0.7429	3.22527	AR|F5|F13A1|IL1B|LIF	367|2153|2162|3553|3976	18692840,20716560,21423805,23430227,25027083|11056246,11331645,11506076,11821292,11836168,11843387,12042290,12069143,12380673,12447960,12738509,12956845,15170393,15808373,15821810,15852745,15886801,16014310,16052395,16138341,16170289,16431900,16601830,16635210,16938111,17537304,17572893,17582408,17627684,17640947,18070829,18160599,18275512,18333414,18539144,18754285,18754836,19230252,19520681,198…
Spinocerebellar Ataxias	2	0.00352113	0.721771	0.772	3.27181	KCNC3|SACS	3748|26278	10820125,15148151,18592334,21479265,21543613,21827913,22289912,23293936,23734863,23912307,24116147,25152487,25756792,26442672,26997484|17853117,18465152,20852969,21410841,21416271,21450511,21507954,21597885,21625752,21745802,22307627,22441213,22751902,22816526,22892508,23043354,23250129,23280630,23598833,23800155,24180463,26288984,27133561,28658676,28843771
Hearing Loss, Sensorineural	4	0.00704225	0.734216	0.8005	3.3137	COL11A2|ALMS1|OTOF|UBR1	1302|7840|9381|197131	9188673,10581026,15558753,16033917,25240749,25633957,25780254|9063741,9921899,10598815,17850632,19091203,19283855|8593615,10903124,14635104,18381613,20230791,22959777,24135434,24746455,24814232|19058315,20556423,21711208,21931868,24599544,29178640
Cardiomyopathies	3	0.00528169	0.672387	0.8299	3.35732	MYH7|TPM1|TTR	4625|7168|7276	11113006,17019812,18506004,18555187,19138847,19651039,19864899,20847312,23403236,24878771,25695922,25935763,25937279,25937619,28202948|15479242,15695827,21295541,21551322,25241052,25548289|1301926,1351039,1520336,1570831,1626570,3722385,7033114,7850982,8038017,8406434,10742177,12039669,15793844,19781421,19922332,21191093,21600538,21945954,22412233,22795285,23713495,23716704,24113303,24184229,2456…
Fanconi Anemia	3	0.00528169	0.64522	0.8502	3.36301	ATR|FANCD2|RPA1	545|2177|6117	16738325,18931676,18995830,19109555,23698467,24005329,24005565|7581463,10762542,11239453,11239454,11751423,12086603,12093742,12389351,12447395,12649160,12887909,12973351,14499622,14517836,14667412,15257300,15377654,15454491,15502827,15661754,15694335,16116422,16127171,16474167,16513431,16889989,17308347,17333336,17436244,17460694,18029388,18082604,18263878,18672388,18931676,19423727,19465922,1970…
Leukemia, Erythroblastic, Acute	2	0.00352113	0.591451	0.8584	3.32163	HBG1|ITGA2B	3047|3674	3879975,6194897,11172039,12093744,16631597,19327156|2345548,2351656,3422188,3479442,28652408
Muscular Dystrophies	2	0.00352113	0.583349	0.8636	3.27066	DAG1|DTNA	1605|1837	1406935,1741056,7592992,8017170,10684260,12140558,16466646,18691338,18939472,20044576,25503980,27733679|9146999,9215691,9533777,10767327,11053421,12899872,24014171
Dyslipidemias	3	0.00528169	0.620163	0.8683	3.21995	APOB|HBA1|LPA	338|3039|4018	16419488,17299378,17462654,18512131,18701171,19060906,20160193,20213498,21129746,21356116,21394531,21497351,22268108,22321874,22341868,22674204,23588940,23685223,24972322,25292352,25633587,25818853,26188518,26515419,26842615,26975530,27347637,28502501,28799493|19215610,22295973,22309488,22878698,23270560,23555584|18386550,23183511,24972322,25810300,26412029,26515419,26880352,26975530,27651445,278…
AIDS Dementia Complex	3	0.00528169	0.6142	0.8726	3.16985	CD4|IL1B|MAPK1	920|3553|5594	7874384,10393974,10430052,10482576,10582593,11312658,11517385,12402167,15194768,15890908,15936090,16309726,16979207,17084877,19103208,21165790,22124968|11500085,12965265,14982742,15518810,18453587,18631256,19455469,22027397,22340390,24625401,24855648|9403476,11532249,12491158,12775419,17897354,18092356,18569454,19287189,19455469,20839920,21172429,25164676
Facies	2	0.00352113	0.567793	0.8735	3.10966	TCF4|UBE3B	6925|89910	21671075,22045651,22383159,22460224,22777675,23165966,24058414,24594265,27132474,27179618,28631899,28807867|23200864,23687348,24615390,25691420,28003643
Bone Resorption	2	0.00352113	0.560322	0.8782	3.06509	CLCN7|COL1A1	1186|1277	11207362,15111300,16525474,19070589,19543743,24103576|12584032,18311573,18580957,19172220,20045402,25251588,25342482,27322414,27775453
Metaplasia	2	0.00352113	0.553046	0.8827	3.02155	IL1B|MUC2	3553|4583	12161099,12441323,15247172,16635219,18665932,19295440,19889076,20696775,23169178|15048136,17401217,17659847,18300795,19815850,21602660,23011828,24901817,27913994
Hypercholesterolemia	3	0.00528169	0.570328	0.9022	3.03003	APOB|LPA|LDLRAP1	338|4018|26119	7883971,9259199,11074075,11781700,11833852,15242863,15637307,15830122,16201717,17347910,17964958,18222178,18258526,19150065,19494537,20145306,20236128,20602615,21357823,22301884,22507620,24092915,25961461,26892134|2530631,20129380,22192511,25936320,28729361|11326085,11897284,12417523,12746448,12788851,12805363,15166224,15497461,15599766,15728179,17686643,19477448,20124734,21778424,22509010,252251…
Retinal Degeneration	2	0.00352113	0.519323	0.9032	2.97721	RPGR|ALMS1	6103|7840	11875055,15914600,19429592,19430481,20090203,26936822,27798110|9063741,9921899,10598815,11941370,19091203
Cataract	3	0.00528169	0.560322	0.9086	2.94056	NHS|RAB18|EPG5	4810|22931|57724	1971992,10394933,12173028,14564667,15370543,15466011,15623749,16675532,16736028,17417607,19414485,20882036,21559051,22229851,23566852,24968223,25091991,25266737,28061824,28557584,28922055|21473985,23176487,23420520,24239381,26063829|23222957,25331754,26854214,27588602,28748650
Microcephaly	2	0.00352113	0.500994	0.9138	2.90458	CASK|CDK5RAP2	8573|55755	18629876,19165920,20029458,21735175,21954287,28481730,28783747|10677332,15793586,17764569,20080800,22806269,23587236,26550838,28004182,28004384,28778786
Cardiomyopathy, Dilated	3	0.00528169	0.527907	0.928	2.89796	MYH7|TPM1|ALMS1	4625|7168|7840	11106718,12379228,12601813,12951062,15556047,17956225,18403758,18953637,19293840,19412328,19854198,20201937,20474083,27082122,28642161|11273725,17360712,17556658,17932326,18403758,19222994,19293840,19646950,20065163,20215591,20474083,21741356,21823217,23147248,24005378,25607779,26400351,26873245,28603979,28732641|17850632,19283855,22447358,24503146,24972238
Cardiomegaly	2	0.00352113	0.462875	0.9345	2.86795	MYH7|SLC9A1	4625|6548	1975517,2969919,11214007,11733062,18403758,23798412,26178432,27247418|18508719,18776042,21359875,23429007,25677682
Abortion, Spontaneous	2	0.00352113	0.443589	0.9441	2.8483	F5|F13A1	2153|2162	11018168,14669168,15618258,15630502,16154434,16194196,16390788,16753154,17439630,17963764,18931510,19004141,19036071,19395327,19839754,20214832,20563311,20937743|9721590,12816904,19395327,20822334,25862345
Acquired Immunodeficiency Syndrome	4	0.00704225	0.529	0.9483	2.81329	BST2|CCNT1|CD4|CDK9	684|904|920|1025	19917496,20688520,21741003,24948736,25396265,26885809|10536359,10985245,14984439,21951552,22591364,25731772|1348943,1373203,1374095,1381201,1402655,1489581,1551875,1674549,1702842,1709701,1721822,1724568,1736938,1910691,1970124,2062847,2068099,2082620,2190605,2436231,2437327,2438696,2441727,2462895,2468713,2523711,2541915,2571187,2830667,2833917,2986290,2986291,2990682,3001934,3006256,3016552,301…
Diabetes, Gestational	2	0.00352113	0.430147	0.9504	2.7733	IRS1|IGF2BP2	3667|10644	16522427,17046546,20540670,21289241,24695443,25146448,28072873|18984664,19002430,19148120,22096510,22233651,23364967
Glucose Intolerance	2	0.00352113	0.430147	0.9504	2.72857	IRS1|IGF2BP2	3667|10644	15127203,15209769,16603055,19140314,21289241,21454638,23720771|17827400,18633108,19808892,20043145,21145819
Adenocarcinoma, Mucinous	2	0.00352113	0.383644	0.9695	2.73922	MUC2|MUC16	4583|94025	12490305,12527922,16142311,16733847,18299935,18487999,20198318,20485009,21441843,22269464,24280573,24324582,24714692,25298197|19937162,20009886,20598042,21344262,21836488,23343214,23669443,24083699,24551091,25667483,25978292,27221870
Premature Birth	5	0.00880282	0.509384	0.9709	2.70032	COL1A1|COL5A1|F5|IL1B|TNFRSF1A	1277|1289|2153|3553|7132	18818748,19019335,19527514,20140262,20452482|18818748,19019335,19527514,20140262,20452482,22208904|15223011,15515881,16113789,16301860,18818748,19019335,19020903,19336437,19527514,19733287,20140262,20452482,20484876,20946152,23835654|15592292,15951664,16533337,18471873,18818748,18951205,19019335,19141488,19527514,20140262,20369436,20452482,20484876,20965572,21173653,21682548,22884587,27602547,278…
Chromosomal Instability	2	0.00352113	0.373548	0.973	2.66452	CDC27|FANCD2	996|2177	18372912,21454660,21743465,21986944,23239745,25368385|15661754,17304220,17898070,18212739,18475298,19729998,22855611,23303816,24794434,26765540,27977684
Genetic Diseases, X-Linked	2	0.00352113	0.3703	0.9741	2.62712	NHS|RPGR	4810|6103	15370543,15623749,16675532,17417607,19414485,20882036,21559051,22229851,23566852,25091991,25266737,28061824,28557584,28922055|12657579,14516808,14564670,14566651,15914600,16052169,16086276,16273303,16387007,16935610,16936086,16969763,17325176,17480003,17724181,17898302,17923551,18332319,19218993,19429592,20021257,21227725,21683121,21857984,21866333,21914266,23150612,23372056,23681342,24428633,245…
Macular Degeneration	3	0.00528169	0.423025	0.9754	2.59136	C3|EFEMP1|HMCN1	718|2202|83872	16452172,17634448,17767156,18325906,18596911,18936151,19015224,19048105,19117936,19168221,19202148,19234341,19255449,19259132,19399715,19661236,19797206,19823576,19825847,19850835,19899988,20157618,20238042,20381870,20385819,20385826,20576771,20664795,20861866,20888482,21402993,21555552,21665990,21816153,22174912,22273503,22705344,22930722,23209669,23233260,23337555,23365660,23455636,23661701,244…
Retinitis Pigmentosa	2	0.00352113	0.351938	0.9798	2.56477	IMPDH1|RPGR	3614|6103	7635473,7814030,8513324,11875049,11875050,15465556,15851576,16038673,16214101,16272056,16384941,18552984,21791244,22183375,23534816,24940031|2300556,7611300,8673101,8817343,9326322,9399904,9418727,9677393,9855162,9990021,10094550,10401007,10480356,10482958,10725384,10737996,10932196,10937588,10970770,10980543,11104772,11180598,11702207,11754050,11857109,11992260,12140192,12657579,14516808,1456467…
Spondylitis, Ankylosing	2	0.00352113	0.351938	0.9798	2.5276	IL1B|TNFRSF1A	3553|7132	12468823,16206345,16508980,16918024,18063673,18484691,19089489,19930406,21962386,22312160,28423679|19772798,19854717,21068102,21789618,22272576,24783218,28363009
Fatty Liver	3	0.00528169	0.387132	0.9855	2.50599	APOB|CD36|LPIN1	338|948|23175	14967820,15790761,17158591,18848826,20150556,21502677,22443280,23723369,24173238|20408954,21250778,21270117,24134687,25197426,27034954|10644441,10884287,11138012,16950137,22157924
Acute Coronary Syndrome	2	0.00352113	0.330112	0.9855	2.47069	ITGA2B|VWF	3674|7450	17561290,22015659,23941967,24749250,25518511|18761720,21904649,25472874,26600159,28521259
Down Syndrome	3	0.00528169	0.3848	0.986	2.43761	DSCAM|RFC1|DOPEY2	1826|5981|9980	9426258,10830953,10925149,12051741,23671607|16115349,16596679,16845273,17702010,18060320,18273817,19274320,19729796,20466634,21045269,23430030,23857226|9503011,10830953,12767918,16276086,16303751,19460634
Polycystic Ovary Syndrome	4	0.00704225	0.409466	0.9896	2.413	AR|IRS1|H6PD|FBN3	367|3667|9563|84467	11788641,11804942,15950642,16793958,17334586,18191848,18192296,18303071,18483883,18555222,18697861,19172534,20190557,20450840,20691435,20734064,20865044,21050150,22068615,22107839,22344533,22695532,22724574,23182796,23599814,23628801,24116069,24336678,24986529,25148265,25825716,26511871,27163385|11522686,12213887,15155816,15474880,15665022,15705377,15926113,16037106,16084882,16603055,17719609,182…
Hyperglycemia	2	0.00352113	0.310836	0.9896	2.38039	HBA1|IRS1	3039|3667	16933182,21111636,23114538,23666248,23799006,23900589,24026558,25231510,25242683,25874454,26643952|15572028,22576021,23353623,23720771,27247938,27434075
Calcinosis	2	0.00352113	0.308583	0.9901	2.34984	CA2|LPA	760|4018	1925679,3081869,3221988,3925334,8128957,11264157,15300855|19672030,19948975,20303190,21484527,23388002,23951216,26361154,26685327,26941019
Metabolic Syndrome	6	0.0105634	0.464558	0.9906	2.32009	APOB|C3|CD36|HBA1|IRS1|PPARD	338|718|948|3039|3667|5467	17299378,17647275,18388068,19020660,19056482,19450572,19642912,19713673,20213498,20368199,20539018,20816677,21122859,21138461,21801720,21958700,21960651,22211563,22399527,22471842,22674204,23973688,24265415,25025299,26868509,27055959|15090635,18805911,19828715,19913840,20926148,22138144,25746915,25813686,26503818,27029598|16219805,18305138,20139232,20223461,21250778,22047506,22588808,23249574,271…
Myelodysplastic Syndromes	3	0.00528169	0.360886	0.9908	2.29042	DAPK1|NUP98|SETBP1	1612|4928|26040	14504087,19196380,20655775,21212658,21918973|9166830,10556215,17442773,18566322,22103895,23958061|23628959,23889083,24127063,25306901,28158286,28913558
Brain Ischemia	6	0.0105634	0.454639	0.9923	2.26448	F5|F13A1|F13B|ITGA2B|LPA|SELP	2153|2162|2165|3674|4018|6403	11022077,11596779,11697722,12439143,12749008,12766367,12861956,14574075,14638877,15116266,15534175,15678277,15947254,15968394,16567932,17290027,17456629,17994314,18387982,18848323,18927445,19131662,19132201,19336355,19372095,19404532,19432826,19660184,19720979,19729601,19783216,19826759,20337781,20616326,22100829,22931734,26522268,28711293|15534175,15968394,16567932,16857944,17994314,18006701,188…
Lymphoma, Large B-Cell, Diffuse	4	0.00704225	0.392484	0.9925	2.23627	MS4A1|CD79B|IRF4|JAK3	931|974|3662|3718	19054557,19211644,22167754,24898664,26459310|21324920,24444466,25347427,26111727,26699656,26752547,28803429|18815567,19047678,19448593,19656156,19787248,19925052,21569705,21623692,22698399,22994707,23073988,26414904,27419920|16153455,16763206,16825495,18633131,26565811
Necrosis	2	0.00352113	0.282017	0.9943	2.21232	TNFRSF1A|RIPK1	7132|8737	15289829,15502938,19524513,22817896,22848449,24098568,24440909,26183779,26993379,27362805|11101870,14532286,16507998,19524512,19524513,20354226,20550618,21052097,22265413,22265414,22274400,22362767,22817896,22848449,22864571,23071110,23473668,23840441,24059293,24079414,24098568,24314238,24821786,24832602,24902904,25096578,25575821,25910754,26086143,26522725,26559832,26865533,27362805,27493188,277…
Insulin Resistance	12	0.0211268	0.5312	0.9959	2.18852	AKT2|APOB|C3|CD36|FASN|IKBKB|IRS1|NUCB2|PPARD|ALMS1|IGF2BP2|LPIN1	208|338|718|948|2194|3551|3667|4925|5467|7840|10644|23175	12663464,12791994,15166380,15616007,17327441,17576055,21606541,28341696|12529498,14967820,16614317,17349073,17463246,17601988,17647275,18684539,18848826,19450572,20213498,20466372,20855565,21801720,22407494,22471842,22827961,24842304,25562991,25818853,25911082,26350813,28183448,28391908|16809564,20105190,20173020,20706769,21966368,22138144,23056509,24005838,24428680,25746915,25813686,28188738|116…
Proteinuria	2	0.00352113	0.267827	0.996	2.16205	C3|CUBN	718|8029	18253759,21566112,22673887,23134230,23533145,23892798|10552972,12687456,21082674,21750092,21903995,22574174,22929189,23533145
Dermatitis, Atopic	2	0.00352113	0.262867	0.9964	2.13686	IL9|IL22	3578|50616	21371865,22612419,23376058,24032555,25840641,28229452|20864149,22137028,23223131,23746568,25792465,26914146
Scleroderma, Systemic	2	0.00352113	0.261255	0.9966	2.11184	AIF1|COL1A1	199|1277	16868985,17498268,17522098,17907195,21040744|14613485,16410344,17698844,18323784,22367096,22379029,24289089
Stroke	8	0.0140845	0.460373	0.9967	2.08721	CPB2|F5|F13A1|ITGA2B|LPA|SELP|VWF|HDAC9	1361|2153|2162|3674|4018|6403|7450|9734	17272741,17473579,18048863,18836720,18986391,19874466,20216989,26118976|11022077,11596779,11697722,11718065,11739968,12070000,12122980,12468767,12695749,12749008,12766367,12861956,14574075,14638877,15088159,15116266,15534175,15678277,15947254,15968394,16324093,16423600,16567932,17290027,17317888,17525392,18387982,18503143,18602910,18927445,19008959,19131662,19132201,19263510,19336355,19336437,193…
Cleft Palate	3	0.00528169	0.314664	0.9967	2.06294	RFC1|TGFA|GRHL3	5981|7039|57822	14561664,15769366,16019224,16712703,19548564,20634891,24942095|10552925,12652527,15222785,15449618,15643916,16311697,16495466,16792897,16953426,17272867,17313741,17334078,17629209,17993868,18698632,18788876,18956930,18978678,19307027,19444471,19937600,20082468,20544801,20634891,20672350,22892881,23029012,23742131,23940636,24243742,24805869,25015300|24360809,27018472,27018475,27129939,27459192,288…
Carotid Artery Diseases	2	0.00352113	0.258088	0.9969	2.03963	APOB|LPA	338|4018	15358600,15823278,17698072,18665040,18684539,20539018,22827961,23683938,24797048|16497311,18622136,21127300,21914687,21970553,25936321,26222903,28336560
Infertility, Male	2	0.00352113	0.246153	0.9978	2.01828	AR|CATSPER1	367|117144	9788719,11079451,11172827,11396657,11591412,11792931,12031042,12399527,12465595,12534937,12648179,12877254,14511213,14511217,15044606,15117901,15229204,15337466,15888966,15934454,15954500,16117826,16352666,16400085,16705072,16809273,16865224,17054461,17334586,17651405,17684052,17889867,18676362,19168451,19947564,20065623,20198568,20579136,21393548,21486420,21714804,22578234,23001776,23201383,2333…
Intellectual Disability	8	0.0140845	0.443589	0.9979	1.9958	TCF4|CASK|RAB18|IQSEC2|SETBP1|TRAPPC9|UBE3B|UBR1	6925|8573|22931|23096|26040|83696|89910|197131	17436255,17478476,18627065,18781613,18854153,19235238,19938247,20205897,20421335,21671075,21850686,22045651,22383159,22460224,22777675,23165966,24058414,24594265,27132474,27179618,28631899,28807867|12522552,19200522,19736351,19847910,21735175,21954287,23165780,28481730,28783747|21473985,23176487,23420520,24239381,26063829|1605216,3177466,7943039,23674175,24306141,26059843,26733290,27010919,282950…
Cleft Lip	2	0.00352113	0.233981	0.9985	1.97481	RFC1|TGFA	5981|7039	14561664,15769366,16019224,16712703,19548564,20634891,24942095|10552925,12652527,15222785,15449618,15643916,16311697,16495466,16792897,16953426,17272867,17313741,17334078,17629209,17993868,18698632,18788876,18956930,18978678,19307027,19444471,19937600,20082468,20544801,20634891,20672350,22892881,23029012,23742131,23940636,24243742,24805869,25015300
Chromosome Deletion	6	0.0105634	0.36501	0.9993	1.95467	GTF2I|HBA1|HBA2|HBG1|HBG2|TCF4	2969|3039|3040|3047|3048|6925	14556246,19111598,19880526,19897463,21328569,22048961|508945,1671772,1975428,2831226,3384694,6089189,25222045|1581238,1975428,3620699,6671902,25222045|3377986,3857622,3879973,6155216,6184621,6652684,7162987|2579547,3857622,3879973,6155216,6184621,6652684,7162987|17436254,17436255,20421335,21671075,28631899
Williams Syndrome	3	0.00528169	0.26179	0.9994	1.93362	GTF2I|LIMK1|CLIP2	2969|3984|7461	9466987,12853948,12865760,14556246,19205026,19282872,19880526,19897463,21328569,22037610,22048961,22566418,22578324,22608712,25429715,25501393,26285132,26853120,28424317|8689688,8812460,9685409,11003705,12853948,19662944,23167938|8812460,9799601,12195424,12853948,22608712
Diabetic Nephropathies	3	0.00528169	0.257568	0.9995	1.91302	ACACB|HBA1|TNFRSF1A	32|3039|7132	20168990,20519229,23081748,23460794,25262148,26022126,26030797|19135755,21883672,22461535,23555584,23993260|15787661,22042131,23526964,24623026,26928194,27003829,27068267
Leukemia, Myeloid	3	0.00528169	0.249519	0.9996	1.89286	ABL1|MEIS1|NUP98	25|4211|4928	2989692,2989703,3021337,3023859,3313010,6316147,6319012,8692915,10849448,14604282,18603549,21527514,27297971|7565694,9049632,9226379,9343407,9405651,10082572,14966272,15103390,15479723,19620287|8563753,11493482,11830496,11986249,12082612,12112533,12138901,14966272,15454493,16861351,17589499,23958061
Lymphoma, B-Cell	2	0.00352113	0.19715	0.9997	1.87312	MS4A1|CD79B	931|974	8816400,12835728,15480506,17712791,19246561,19276251,19513562,20350657,20660329,21630262,22167754,22665052,22843692,25449106,26398317,28442514|9531288,12384401,12651942,23361872,27010137
Translocation, Genetic	8	0.0140845	0.371107	0.9998	1.8538	ABL1|CBFA2T3|IRF4|MLLT3|NUP98|PML|SS18|PRDM16	25|863|3662|4300|4928|5371|6760|63976	1868241,2678002,2989703,3021337,3313010,6316147,6319012,12505259,14534537,15583852,18036399,18406870,19020542,19876398,20633771,21461967,21960589,22380496,22847163,23171811,25074247,27229714,27748288|9596646,11533236,11999578,12242670,18656694,22420028,27270437|9326949,18815567,18987657,21169992,21487109,23073988,23445872|8414510,8506309,11313972,11439343,16086288,16328057,18538732,20395514,27374…
Leukemia	7	0.0123239	0.356569	0.9998	1.83468	ABL1|CCNT1|CDK9|MEIS1|MLLT3|NUP98|PML	25|904|1025|4211|4300|4928|5371	2163052,12393636,14581377,14708008,15608616,15937340,16135792,16998483,17579186,18339898,19697154,19823681,22311485,22327125,23575066,23842646,27229714,27693719|12065898,19956800,20854876,21030982,22094252|12065898,19956800,20854876,21030982,22094252,24688048|14701735,15160920,19109563,20600580,24022755,25740828,27018596|8506309,11313972,12776190,17581865,20854876,21030982,21896721,22427200,25509…
Lupus Erythematosus, Systemic	9	0.0158451	0.385574	0.9999	1.81614	C3|C4B|CR1|IRAK1|TNFRSF1A|TYK2|FCN3|WDFY4|IL17F	718|721|1378|3654|7132|7297|8547|57705|112744	11813855,16893076,18174230,18383369,19387462,21706294,21813769,22264230,22851413,22878256,23031360,23981509,25597615,27900491|6881182,11168010,12480675,15998580,16098595,16893076,17503323,17728371,18927458,20506482,21857912,22076784,22387014,22878256,23981509,26800705,26814708,29080553|2959289,2989379,3156931,4019777,6115248,6230413,6978375,15163541,15176657,15529364,15864913,16133175,16289666,17…
Precursor Cell Lymphoblastic Leukemia-Lymphoma	4	0.00704225	0.246867	0.9999	1.7978	ABL1|IL15|JAK3|RFC1	25|3600|3718|5981	2193202,8294442,12408765,12663457,14534537,14657955,15716990,16386788,17761812,18538733,19608682,19954044,20082857,20425353,21694468,21960589,22591684,22593461,23044928,23171811,23974192,24856998,26607903,27229929,28451802|17947730,19176441,21049047,21973023,24689757|12613524,19470474,20438785,22368272,25146434|12411325,17180579,18458567,19020309,19774638,20335220,20511665,22914600,23336575
Inflammatory Bowel Diseases	2	0.00352113	0.168318	0.9999	1.77982	F5|IL22	2153|50616	11374681,12013685,12454577,15947551,17111197,17156138,17206678,17708272,20717043,21805067,21831411|16143135,21106435,21518800,21600206,23128233,23695510,25148371
Genetic Predisposition to Disease	147	0.258803	0.437941	1	1.76238	ACACB|PARP4|AIF1|AKT2|ANK2|APOB|AR|ATR|BMPR2|C3|C4B|CACNA1E|CASP10|SERPINA6|CD3G|CD86|CD36|COL1A1|COL4A2|COL5A1|COL7A1|COL11A2|CPB2|CR1|DAB2|DAPK1|DPYD|DPYSL2|DSCAM|EBF1|CELSR2|F5|F10|F13A1|F13B|FANCD2|FASN|EFEMP1|FCGRT|FLT4|GABBR1|GRK5|GPX3|GSR|GTF2I|IKBKB|IL1B|IL2RB|IL9|IL15|IRAK1|IREB2|IRF4|IRS1|ITGA2B|ITGA3|JAK3|KCNMA1|IPO5|LIF|LIMK1|LPA|LTBP1|ME2|MEIS1|MUC2|MYH7|NOS1|NTRK2|NUCB2|NR4A2|OAS3|P…	32|143|199|208|287|338|367|545|659|718|721|777|843|866|917|942|948|1277|1284|1289|1294|1302|1361|1378|1601|1612|1806|1808|1826|1879|1952|2153|2159|2162|2165|2177|2194|2202|2217|2324|2550|2869|2878|2936|2969|3551|3553|3560|3578|3600|3654|3658|3662|3667|3674|3675|3718|3778|3843|3976|3984|4018|4052|4200|4211|4583|4625|4842|4915|4925|4929|4940|5175|5187|5297|5426|5467|5649|5981|6272|6389|6403|6521|65…	20168990,20468064,20519229,20965718,23081748,23460794,25262148,26030797|17203305,18676680,19625176,19692168,23251661,26699384|12559634,17522098,18721278,18835879,19079260,19204726,19851445,20587610,20662065,20855536,21720444,22106834,22936669,23563607,25194280|17327441,17576055,18768676,19064572,20691427,21048031,21518566,21590431,25771729,28341696,28931550,29025710|15851119,16253912,17161064,180…
Coronary Artery Disease	13	0.0228873	0.418126	1	1.7451	APOB|CD36|CELSR2|F13A1|HBA1|ITGA2B|LPA|PECAM1|PPARD|SORT1|SELP|VWF|KALRN	338|948|1952|2162|3039|3674|4018|5175|5467|6272|6403|7450|8997	11748351,12044583,12492446,12752570,12760590,12818419,12964943,15135251,15543563,15630635,15699916,16316917,18193043,18254714,18258526,18701171,19551315,19948975,20686565,20691829,20864672,21059979,22507620,22786447,23171143,23701995,24097068,26537298,26582246,26916732,27112212,27236033,27487947,27637205,28473443|15282206,17619827,17924847,18067591,19948975,20485444,22113854,22993001,23856131,259…
Arthritis, Rheumatoid	14	0.0246479	0.403918	1	1.72816	AIF1|GPI|IL1B|IL2RB|IL15|IRAK1|IREB2|RFC1|TAP2|TNFRSF1A|LILRB1|FSTL1|IL22|IL17F	199|2821|3553|3560|3600|3654|3658|5981|6891|7132|10859|11167|50616|112744	18721278,18835879,22106834,24018427,25026748,26585362|11896391,11896393,15290745,15369782,18311788,20810510,23773638|11578018,11838837,11930657,12028539,12115161,15188375,15464974,15470475,15723199,15895884,15931231,16096333,16284099,16883066,16886894,17068065,17207379,17335371,17353049,17541951,17593860,17607547,17867984,18040764,18052703,18392953,18468936,18576312,18597398,18728048,18799084,188…
Neoplasm Invasiveness	39	0.068662	0.376427	1	1.71154	AKT2|AR|COL7A1|DAB2|EGR1|ELAVL1|ENO1|EPHB6|FASN|EFEMP1|FLT4|GPI|ARHGAP35|ID2|IKBKB|ITGA3|LIMK1|MUC2|NTRK2|PAK1|PIK3CG|MAPK1|RALB|RDX|SLC9A1|TCF4|TGFA|BECN1|MTA1|HDAC6|NDRG1|KDM5B|PRKD2|MYOF|AGO2|DROSHA|CDK5RAP3|TET1|MUC16	208|367|1294|1601|1958|1994|2023|2051|2194|2202|2324|2821|2909|3398|3551|3675|3984|4583|4915|5058|5294|5594|5899|5962|6548|6925|7039|8678|9112|10013|10397|10765|25865|26509|27161|29102|80279|80312|94025	12517798,15557754,17332325,18281467,19110052,20514445,20856200,21507933,22809628,23777806,24565443,25428377,25856297,26229955,26254095,26803515,26895380,28456993|12534934,15288768,15302512,15305378,16791593,17476687,17634427,17914092,18174258,18187183,18266956,18451096,20200161,20615892,20632874,21047772,21400613,21519872,21680704,22819717,23417242,23426182,23609189,23620780,23715826,24648349,246…
Ovarian Neoplasms	17	0.0299296	0.302144	1	1.69524	AKT2|ATR|CASP2|DAB2|DAPK1|ELAVL1|FBLN1|FASN|PPP2R1A|MAPK1|SKIL|BECN1|RIPK1|PGRMC1|TOPBP1|BNC2|MUC16	208|545|835|1601|1612|1994|2192|2194|5518|5594|6498|8678|8737|10857|11073|54796|94025	1409633,10490823,12149249,12517798,14612499,18842333,19064572,21092549,21979951,22556379,24244431,25733895,25894377,26512921,27663592|15987455,16872911,17010193,17616665,18642075,19064572,21383502,23548269,24005329,24005565,24726882,24752797,25846551,26124337|18413747,19738422,25151963,27193717,27567588|8314147,9620555,10340382,11039902,14669280,20628624,21725366,24186266|12792765,14767518,224658…
Myocardial Infarction	6	0.0105634	0.296412	1	1.67925	APOB|F13A1|ITGA2B|LPA|SORT1|SELP	338|2162|3674|4018|6272|6403	11208426,11359065,12011770,12818419,15256516,15469418,16801176,18160469,18354102,18590467,18701171,18927546,19494537,19642912,23067240,23068583,23697869,25083581,25613532,27683205|10801785,11841441,12456499,12480694,12486862,14593529,15629368,16501286,16525568,17183677,17241179,17250879,17296595,17393027,17515963,17597187,17927806,17975119,18521512,18927546,19783216,20211923,20227257,21901231,240…
Leukemia, Myeloid, Acute	7	0.0123239	0.288848	1	1.66355	DAPK1|MEIS1|MLLT3|NUP98|TRIB2|PRDM16|TET1	1612|4211|4300|4928|28951|63976|80312	14504087,20655775,21176336,21918973,22096027|18410541,19563517,20237320,20541704,22353710,23660297,25585874,26747896,28054140,28399410|18538732,21937695,21959947,23178754,23403462,27344946,27374225,28114278|9166830,12970787,14561764,15725483,15951287,17442773,18084320,18388181,18566322,19665070,20558618,20935257,21467841,21813447,23246429,23999921,24951466,26017032,27031510,27694926|17097562,2000…
Obesity	12	0.0211268	0.282017	1	1.64815	ACACB|APOB|CD36|EBF1|FASN|IRS1|NUCB2|PPARD|ALMS1|NRXN3|IGF2BP2|LPIN1	32|338|948|1879|2194|3667|4925|5467|7840|9369|10644|23175	14532170,16794074,19618481,21908218,23460794|11428473,11898622,12368141,12529498,15047470,15111985,17299378,18031309,18728123,18848826,18927546,19449275,19479237,19592048,19729411,19772655,20133978,20213498,20466372,20858904,20930716,22321874,22341868,22674204,24842304,25159728,25837208,25889118,26350813,26451733,27210509,27347637,28799493|15132977,16670153,16911630,16952981,17311893,17440173,182…
Atherosclerosis	7	0.0123239	0.271486	1	1.63303	APOB|CD36|LPA|PECAM1|PPARD|SELP|VWF	338|948|4018|5175|5467|6403|7450	16620782,16758614,16895799,17277381,17347910,17457002,18322245,18774540,19124125,19150065,19450572,19948975,20110441,20167655,20197510,21078674,21357823,21394531,21460103,21641598,22223728,22786447,22916037,22964994,22985435,23247145,24069429,24234650,24859635,24866382,25120028,26758372,27347637,28473443,28502501|16670819,16952981,17346709,17905828,18000176,18067591,18497330,19144874,19203752,199…
Cell Transformation, Neoplastic	21	0.0369718	0.270337	1	1.61818	ABL1|AKT2|ATF2|DAPK1|ELAVL1|IKBKB|IRS1|MEIS1|MLLT3|NUP98|PAK1|PIK3CG|PML|PPP2R1A|MAPK1|RALB|SKIL|TGFA|BECN1|MTA1|HDAC6	25|208|1386|1612|1994|3551|3667|4211|4300|4928|5058|5294|5371|5518|5594|5899|6498|7039|8678|9112|10013	1712671,7590236,7926767,8112292,8810278,8978305,9174058,9747873,10567556,12130510,12543778,14670960,15583852,16135792,16912036,17237826,17254966,17515907,17597804,17638918,17925491,18427551,18614052,18704194,19823681,20724541,20974687,21072043,21435002,22014333,22231445,22787435,23749639,23894305,23980151,25293778,26848623,27626309,28836580|19843246,20019835,21182834,23301033,23468863,25856297|12…
HIV Infections	16	0.028169	0.265531	1	1.6036	AKT2|BST2|CCNT1|CD3G|CD4|CDK9|GANC|IL15|IPO5|PIK3C2B|PIK3C3|PRKACB|MAPK1|PDIA6|LILRB1|KPNA6	208|684|904|917|920|1025|2595|3600|3843|5287|5289|5567|5594|10130|10859|23633	15616007,16841089,18187620,18826950,20041213,20056178,20818790,21606541,22904195,23077641,24469921,24658403|18200009,18342597,18468560,18541215,18789977,19474106,19490609,19515779,19694548,19740980,19929170,20221443,20419159,20485522,20585562,20636339,20638642,20708210,20861258,20926557,21176220,21184674,21849457,21874899,21900423,21955466,21994744,21994772,22130541,22171785,22222210,22286874,223…
Neoplasm Metastasis	19	0.0334507	0.263381	1	1.58929	AKT2|AR|DPYD|ENO1|EPHB6|FLT4|GPI|IKBKB|ITGA3|LIMK1|NTRK2|PAK1|PIK3CG|MAPK1|SLC9A1|MTA1|NDRG1|TET1|MUC16	208|367|1806|2023|2051|2324|2821|3551|3675|3984|4915|5058|5294|5594|6548|9112|10397|80312|94025	19075230,19110052,19825827,20133737,21432781,21680733,23468863,24970808,25856297,26158514,26254095,27067543,27878243,28068324|7723794,10706109,11803263,17034507,17178887,17321486,17476687,17540719,18174258,18324648,18794357,18958349,19257827,20644256,21359179,22819717,23010705,23326489,23410945,23443946,23536722,23539448,23609189,23704919,23982944,24244276,25135278,25712683,25822367,26305549,2634…
Pre-Eclampsia	5	0.00880282	0.260296	1	1.57522	CPB2|F5|PECAM1|SELP|VWF	1361|2153|5175|6403|7450	12362237,15333035,18480982,20594598,21708401,27598010|11836168,11950065,11961379,12038776,12044337,12572596,12628278,12817161,12879654,14508198,14673478,14746952,15045131,15091001,15097012,15120696,15333035,15531855,15625161,15842353,15905108,16514238,16761446,16963292,17097210,18412778,18646302,18752569,18845284,19070828,19110300,19165673,20027027,20039103,20214832,20439118,20452482,20563311,206…
Stomach Neoplasms	16	0.028169	0.25848	1	1.5614	AKT2|DAPK1|DPYD|EGR1|IL1B|ITGA3|MUC2|PAK1|MAPK1|TGFA|BECN1|NDRG1|DROSHA|CHFR|TET1|IL17F	208|1612|1806|1958|3553|3675|4583|5058|5594|7039|8678|10397|29102|55743|80312|112744	3037531,25173755,25288334,25428377,25771729,26102366,28404925|15809761,19695681,21152877,21302620,21979297,22160140,26810771|11555601,15069545,15254700,15316940,17377791,17445431,17848752,18537153,19530960,20714149,22490566,25112781,28255193|12456801,12553019,20372793,20403028,22095683,22918686,23121767,23755764,24011795,24384380,27677186|10746728,11606496,11686480,12050395,12133467,12161099,1229…
Parkinson Disease	8	0.0140845	0.249763	1	1.54783	LAMP2|NOS1|NR4A2|SYNJ1|SYT11|ATP13A2|STK39|VPS35	3920|4842|4929|8867|23208|23400|27347|55737	18550537,18635949,21514572,22867958,23492776,25594542,28383562|12490535,14752097,15699372,17174475,19326438,26081147,27749554|10216261,10216262,11914402,12496759,12756136,12815740,12875905,15018843,15197702,15390059,16243425,16320253,16532445,16977628,17427185,18463503,18684475,19065535,19224617,19429166,20049900,22309633,22827504,22988876,23283970,24115276,24431302,24685177,27159982,27940361,287…
Colorectal Neoplasms	18	0.0316901	0.24647	1	1.53448	DPYD|ELAVL1|FASN|FLT4|IRS1|MUC2|NTRK2|PAK1|PIK3CG|POLE|PPARD|MAPK1|TCF4|BECN1|NDRG1|MAPRE1|CHFR|TET1	1806|1994|2194|2324|3667|4583|4915|5058|5294|5426|5467|5594|6925|8678|10397|22919|55743|80312	10606257,14562021,15017333,15025795,15069545,15254700,16132996,16786143,17046731,17203168,17417073,17612628,17848752,18075467,18225548,18443386,18619742,19154585,19473056,19530960,19636001,19858398,20385995,20530282,20647221,20653680,20819423,21057378,21498394,21919605,22510597,22593457,22641663,23313143,23781135,23930673,23942539,24590654,24647007,24800948,24817302,25782327,26281864,26372896,268…
Inflammation	17	0.0299296	0.242444	1	1.52137	C3|CD36|CPB2|IKBKB|IL1B|IL2RB|IL15|IRAK1|NR4A2|PECAM1|PPARD|MAPK1|SELP|TNFRSF1A|RIPK1|FSTL1|IL22	718|948|1361|3551|3553|3560|3600|3654|4929|5175|5467|5594|6403|7132|8737|11167|50616	16809564,17051160,17322907,17498719,18039528,18682851,18755462,18974840,19028820,20105310,20603037,21270401,21435440,21801245,23056509,23580065,23619360,23661701,24005838,24516199,25188723,25299043,25848071,25907631,28278205,28573137,28576324|8467233,19864601,20037584,20684828,21250778,21454644,22558273,22890011,23119050,25713983,27461004,28619997|12876631,14525995,16123492,16504676,17473579,1867…
Genomic Instability	4	0.00704225	0.241957	1	1.50847	ATR|FANCD2|RPA1|POLK	545|2177|6117|51426	16122425,16488880,18283122,20060399,20818375,21998596,22159421,23255133,23272087,23874235,24267891,26921499,27723720|18263878,19729998,20519958,20676667,22987153,24658369,25070891,26083937,26323318,26584049,26625197,26765540,27264184,27322732,27768874,27977684,29021208|20103649,20347428,21107010,21240188,21901111,23095756,23319600,23329831,24126761,24239288,24267891,25395584,25400143,27398742,277…
Neovascularization, Pathologic	9	0.0158451	0.232279	1	1.4958	AKT2|ELAVL1|FLT4|NTRK2|PECAM1|PPARD|MAPK1|MTA1|NDRG1	208|1994|2324|4915|5175|5467|5594|9112|10397	19110052,22904195,23301033,23604117,25304263,26229955,26234648|16170373,17581403,20724828,21046284,23223443,23516604,25801788|10579917,12881528,15474514,17487423,18594512,19701853,19787226,21179485,21680174,21909098,23038639,23580180,24040410,24858271,25340839,25605009,25891418,25909285,26394830|15637590,16051641,17889702,19307055,22886570|11940533,14991534,17510564,19661015,20712008,20724702,222…
Chromosome Aberrations	4	0.00704225	0.23081	1	1.48333	ABL1|ATR|FANCD2|IRF4	25|545|2177|3662	2678002,3023859,17597804,18362889,20073070,21203397,25074247,26087013|12147700,15282542,16872911,20147462,23255133,23272087|12973351,15694335,16474167,21203397,21464321,22872141,24966277,26083937,26323318,26625197|20553269,20855867,22700719,23073988,23992230
Neuroblastoma	9	0.0158451	0.229773	1	1.47107	AKT2|EGR1|ID2|NOS1|NTRK2|PIK3CG|MAPK1|TTR|NBAS	208|1958|3398|4842|4915|5294|5594|7276|51594	18300076,20409325,23077641,23468863,23900341|16741963,17559061,18434015,18469860,21506108|11782392,12545167,12657241,12670915,15252039,16549780,16705184,19417068,19423615,24376712,25771836|7515942,8581564,10874031,14980078,15194886,15242984,19457105,19726747,26458913|12808116,15024057,15637590,16051641,17008023,18286198,18678285,19363525,19417027,20186105,21419569,21426646,21728718,23124249,24403…
Carcinoma, Non-Small-Cell Lung	12	0.0211268	0.228335	1	1.45902	ATR|DAPK1|DPYD|ELAVL1|ENO1|FLT4|NTRK2|MAPK1|BECN1|MTA1|CHFR|MUC16	545|1612|1806|1994|2023|2324|4915|5594|8678|9112|55743|94025	16195237,20731661,24662920,26517239,28075014|15634757,17209433,18349282,19506903,19795445,20704749,21287504,26406950|15993511,16969493,20157331,20837458,21111509,24405586,27268079|17132932,19420963,21046284,21862584,25252849,26013954|20864512,21159241,23676977,25887760,28456790|16116610,16755294,17686546,19628565,21680174,26706909|20156366,21242122,22906736,24658140,24959744,25512530|14997206,170…
Colonic Neoplasms	11	0.0193662	0.21747	1	1.44715	DAPK1|DPYD|ELAVL1|MUC2|PPARD|MAPK1|TCF4|TGFA|NDRG1|IL22|CHFR	1612|1806|1994|4583|5467|5594|6925|7039|10397|50616|55743	12792765,20630662,23438478,25619834,25852190,25963636,26405175|8221682,11555601,11862480,12576451,14519634,16132996,17445431,17699798,20407238,20665215,23603345,25873402,26658227,29065426|14562043,17132932,18094611,18427544,21310943,22095636,22544606,24865968,25010987,28242812|1550588,9722984,12077118,12848848,14678781,15240568,16285957,16552339,17509526,17991319,19119477,19201396,20198339,221167…
Leukemia, Lymphocytic, Chronic, B-Cell	4	0.00704225	0.215073	1	1.43548	MS4A1|CD79B|IRF4|GRAMD1B	931|974|3662|57476	15927668,18324964,20674973,21048031,23182705,23659384,26119874,27097113|12384401,12393534,17315213,19573080,25414443|18231914,18758461,19573080,20123861,20332261,20553269,20731705,21791429,23770605,24292274,27232759|18758461,20332261,20639881,20731705,23770605,24292274
Alzheimer Disease	11	0.0193662	0.211004	1	1.424	ABCA2|CR1|DAPK1|DPYSL2|IL1B|RELN|SORT1|TTR|HDAC6|PLD3|TMEM106B	20|1378|1612|1808|3553|5649|6272|7276|10013|23646|54664	15155565,15649702,16752360,18336955,20167577,20704561,22086926|19734903,20534741,20554627,20558149,20558387,20674675,20697030,21300948,21347408,21358043,21391232,21403675,21460840,21460841,21726919,21784344,22015308,22244847,22262751,22343410,22402018,22539578,22819390,22952074,22960360,23022416,23202439,23582656,23643458,23650005,24162737,24530172,24878768,24996192,24998857,26189835,26742530,269…
Endometrial Neoplasms	4	0.00704225	0.207729	1	1.4127	AR|POLE|PPP2R1A|MUC16	367|5426|5518|94025	11074602,11571732,12115497,12161010,12767946,15721279,16161040,16187285,18212060,19190146,20053928,20381444,23962788,24512546,26397136,26556855,27384477|23447401,23528559,24472300,24844595,25224212,25394778,25878334,25931171,26166557,26181000,26416160,26748215,26937754,27894751,28061006,28498284|21381030,21882256,23267135,27348297,27485451|19337252,19589273,19937162,21344262,22727919,23669443,240…
Crohn Disease	4	0.00704225	0.199459	1	1.40157	TNFRSF1A|TYK2|IL22|MUC19	7132|7297|50616|283463	11904678,12049175,15274667,15842589,18248655,18338763,22860894,23160117|19249008,19653082,21102463,23128233,23408403,25744728|15765404,16537974,17442982,23128233,25129403,26329427,27733581|18587394,19068216,21072187,21102463,23128233,23619718
Breast Neoplasms	31	0.0545775	0.193623	1	1.39062	AKT2|AR|ATR|CBFA2T3|CDC27|ATF2|ELAVL1|ENO1|EPHB6|FANCD2|FASN|IKBKB|IRS1|LIMK1|PAK1|PIK3CG|MAPK1|RPA1|RPLP0|RPS6KA1|SLC9A1|TRIM25|BECN1|MTA1|SLC4A7|CKAP5|HDAC6|KDM5B|PGRMC1|TOPBP1|HIF1AN	208|367|545|863|996|1386|1994|2023|2051|2177|2194|3551|3667|3984|5058|5294|5594|6117|6175|6195|6548|7706|8678|9112|9497|9793|10013|10765|10857|11073|55662	11139588,11432835,11507039,12517798,15987444,17332325,18353613,19110052,19933843,20102399,20398329,20688159,21297943,21680733,23305873,23464484,23929892,24565443,25233414,26895380,28456993|1303262,2380187,8281139,11085509,11437399,11861380,12036913,12089361,12124798,12161010,12161011,12404104,12582022,12602902,12712467,12771131,12779088,14504193,14973115,15545219,15598771,15772083,16046054,161660…
Diabetes Mellitus, Type 2	12	0.0211268	0.193566	1	1.37984	ACACB|APOB|CD36|HBA1|IRS1|LPA|NUCB2|PPARD|SELP|ALMS1|IGF2BP2|LPIN1	32|338|948|3039|3667|4018|4925|5467|6403|7840|10644|23175	14532170,20168990,20519229,21908218,23081748,25262148,26030797|11869298,14763605,15186963,15904989,16419488,16525840,16634094,17299378,17337758,17462654,17463246,18632179,18684539,19479237,20059992,20466372,20536507,20628086,21356116,21497351,22341868,22407494,22762727,22985435,23053881,23446247,24254975,24797048,25562991,25818853,26025476,26291068,26515419,26561616,27210509,28391908,28428224|124…
Abnormalities, Multiple	3	0.00528169	0.188427	1	1.36923	NHS|TCF4|ALMS1	4810|6925|7840	1971992,10394933,14564667,15466011,16736028,18949062,23566852,28922055|18222743,18781613,19235238,20205897,20421335|9063741,9921899,14646408,17206865,17594715
Carcinoma	9	0.0158451	0.188242	1	1.35878	AR|DPYD|EGR1|JAK3|MUC2|PAK1|PIK3CG|MTA1|MUC16	367|1806|1958|3718|4583|5058|5294|9112|94025	8145761,10629558,11322786,14504193,15156193,15545219,18374401,18451096,19062046,19391487,19672785,19946220,20308360,20534771,20680031,21166701,21359179,21525791,21532617,21602788,21652770,21868758,21912077,21950206,22027692,22039288,22064655,22531679,22719059,22851332,23443946,23775437,24665929,25433476,26318424|11862480,14702180,17848752,20665215,21057378,21498394,25066213,25906447|15225550,1638…
Lymphatic Metastasis	9	0.0158451	0.179766	1	1.34848	DAPK1|FLT4|MUC2|NTRK2|PAK1|BECN1|MTA1|NDRG1|CHFR	1612|2324|4583|4915|5058|8678|9112|10397|55743	12082610,18799028,20471512,21302620,22490855,25496179,26213212|12048269,14558949,15107801,15297417,15880525,16375119,16530705,16755294,17686546,18307927,18561194,19068081,19240177,19628565,19787226,21163065,21839498,21912471,22179834,22366442,22502683,23038639,23059885,23336661,23591595,23614535,23803010,23939705,24085575,24858271,25229256,25891418,26543080,26706909,27527412,27666723,28791841|164…
Colitis, Ulcerative	3	0.00528169	0.174051	1	1.33835	IL1B|IL22|IL17F	3553|50616|112744	11686217,11876744,12133437,12133438,12572877,14691340,14735144,16638698,17900510,18240282,18942754,19392835,19643686,19657406,20509889,20518842,20975573,22960943,25420534,26786981|15765404,19122664,20065946,20824812,23128233,23379788,23674871,24342613,25129403,25297677,26329427,26994530|17828618,18088064,19263269,23652560,24933943
Cardiovascular Diseases	6	0.0105634	0.167876	1	1.32836	APOB|CPB2|CELSR2|HBA1|LPA|SORT1	338|1361|1952|3039|4018|6272	11341749,11359462,11568510,11575217,12082592,12691171,12942366,14746139,15186963,16389549,16544732,16545386,17484618,18262040,18354102,18387362,18658047,18701171,18728123,19200547,19689828,19766218,19860767,19913121,20368199,20370913,20383777,20539018,20972250,21122858,21356116,21404224,21943158,22760866,23247145,23320904,23446247,23973688,24069429,24254975,24362231,24680324,24854276,25159728,252…
Carcinoma, Squamous Cell	12	0.0211268	0.165163	1	1.31852	COL7A1|DAB2|DAPK1|ELAVL1|FLT4|ITGA3|MAPK1|SKIL|BECN1|MTA1|KDM5B|CHFR	1294|1601|1612|1994|2324|3675|5594|6498|8678|9112|10765|55743	10232408,15774758,17495952,18331784,19435799,24357722,26476432|17009406,20592473,21496867,24002585,27036032|12082610,16142356,17592394,17868341,18799028,19148529,20360646,20704749,21115918,21516484,22490852,22490855,23494221,23804521,25496179,26213212,27286455,28249042|17581403,18027256,19420963,19671677,20960565,21572400,21795698,23852810,23873103,27941336,28371600|14648657,16375119,18307927,197…
Pancreatic Neoplasms	8	0.0140845	0.164102	1	1.30882	AKT2|DPYD|ELAVL1|EFEMP1|MUC2|NDRG1|PRKD2|MUC16	208|1806|1994|2202|4583|10397|25865|94025	8622988,14735903,15102693,17895832,19435822,25856297,28440469,28534950|10923099,11862480,17165084,19571608,20714149,21612699,28027897,28476815|21152064,24536047,24618665,26314962,26362587,26675757,27415424,28242812,28687616,28965949|19208748,19804359,23470560,25451256,27095449|11893907,12527922,15048136,16552339,16721789,21441843,21647207,24280573,24714692|16778198,16832411,19491262,20173668,2041…
Asthma	4	0.00704225	0.163787	1	1.29927	IL9|IL15|NOS1|IL17F	3578|3600|4842|112744	7666875,9371819,11842292,12646606,12789235,15007348,16611254,17541281,17703412,19536153,20674401,24032555,24468256,25913104,26191227,26976761|11919076,15131572,16629787,17703412,19133918,19247692,20444155,21779162,26874516|11112111,11668616,16238787,17351927,17536218,17703412,19247692,19603529,19657898,20395963,20609134,21039601|11591768,15703761,16630936,16961709,21196754,22312940,22507625,22540…
Heart Failure	2	0.00352113	0.162536	1	1.28986	GRK5|MUC16	2869|94025	18425130,19628119,21768220,22196842,26829117|17285443,17662495,19440066,20822954,21358606,21367474,22412224,23643288,23702013,24060730,24831034,25256054,25875367,28265209
Prostatic Neoplasms	14	0.0246479	0.157887	1	1.28058	AR|CDC27|DAB2|DAG1|EGR1|FASN|FLT4|IKBKB|LIMK1|PIK3CG|MAPK1|MTA1|NDRG1|ELAC2	367|996|1601|1605|1958|2194|2324|3551|3984|5294|5594|9112|10397|60528	1540595,1562539,1631125,2260966,2380187,7511268,7591265,7626493,7712463,7723794,8145761,8187068,8274409,8292051,8530589,8628719,8643607,8827083,9000575,9016528,9096391,9184448,9211894,9438000,9636157,9675141,9813067,9816170,9822653,9892017,10075738,10318905,10363963,10569618,10598582,10629558,10706109,10734072,10809237,10835690,10840043,10930412,10961928,10987273,11016951,11032808,11071847,110855…
Endometriosis	2	0.00352113	0.156561	1	1.27143	LIF|MUC16	3976|94025	17000646,18298054,19361790,19545488,21987111,28432985|17706208,18555226,19337252,21079983,23343214,24339876,24939955,25118488,25197000,25951715,25967705,26246541,27855043,27987404,28660213
Nasopharyngeal Neoplasms	2	0.00352113	0.156561	1	1.26241	PML|MTA1	5371|9112	12142048,17441430,18833293,20719947,21305000|21949998,22537306,22844865,23618874,23941622,25245523,25416046,28631568
Leukemia, Myelogenous, Chronic, BCR-ABL Positive	2	0.00352113	0.154853	1	1.25352	ABL1|MAPK1	25|5594	1571536,1857987,1868241,2678002,7493940,7665185,8453102,9071815,9478921,9747873,9949177,10194451,11021760,11423618,11708318,11853795,12130516,12138893,12144533,12149456,12408765,12505259,12623848,12781448,12890867,12921956,12944467,12952226,14657955,14745431,14966468,15583852,15626746,15723338,15735728,15857938,16151465,16219545,16443220,16448696,16630659,16955467,16966279,17252009,17303698,17318…
Fibrosis	2	0.00352113	0.146843	1	1.24476	COL1A1|EGR1	1277|1958	9639571,12099690,16410344,16934803,20191437,21029365,21085489,21134900,21746880,22261194,22479424,22829018,22999338,24434151,24551192,25091173,26935598|18772333,21931594,24819335,27173006,28077323
Neurodegenerative Diseases	2	0.00352113	0.146843	1	1.23611	BECN1|HDAC6	8678|10013	12372286,16713569,20937944,23737459,24385262,25215947,25275521|19036992,21284752,21377170,22124372,22372633,23133622,23258539,24035499,24932665,26227334,28386764
Skin Neoplasms	5	0.00880282	0.146439	1	1.22759	COL7A1|ATF2|IRF4|JAK3|KDM5B	1294|1386|3662|3718|10765	15774758,17495952,19435799,24357722,26476432|17254968,18677098,18700251,22685333,27210757|18483556,18987657,19710684,19812605,20602913,20647408,21169992,21270109,22512251,23332472,23548203,24906573,25705849,26857527,26928068|12145687,12777975,16932349,21346774,26082451,26244872|15803180,16645588,17973255,23262439,25789538
Amyotrophic Lateral Sclerosis	4	0.00704225	0.143141	1	1.21918	ELAVL1|KIFAP3|UNC13A|TMEM106B	1994|22920|23025|54664	19805546,23969235,25239623,25592834,28300326|19088126,19451621,20566859,21659726,24838185,28140676|19734901,22118904,22921269,22959728,24256812,24931836,26162714,27584932|21104415,24442578,25085782,26186194,28477711
Esophageal Neoplasms	5	0.00880282	0.143093	1	1.21088	EGR1|FASN|PAK1|SKIL|MTA1	1958|2194|5058|6498|9112	11819815,11925592,12439908,14966901,19435811|19471962,20657182,21325951,22723001,23419663|14607331,20083228,24236193,25159681,26023713|11511096,14712482,18261624,18612694,23154181,23418461|15095300,21661415,22270988,22547301,24424621,27035126,28739699
Carcinoma, Hepatocellular	12	0.0211268	0.142741	1	1.2027	APOB|EGR1|FASN|PIK3CG|MAPK1|TGFA|ZNF148|BECN1|MFN2|NDRG1|SND1|CDK5RAP3	338|1958|2194|5294|5594|7039|7707|8678|9927|10397|27044|80279	9548923,11333259,12670940,15254032,15308631,15618547,15867268,16156669,16203724,17233885,18925970,21800051,25502789,26680362|11925592,12947119,15910736,18215136,19526316,21743491,22912725,25108236,26936374|7567999,7595075,20126469,22949843,25231933,27461404,28197637|10488142,15044087,18632611,19261616,20506537,20675006,21796621,26163264|11409918,12592382,15040022,15225643,16039586,17526808,177010…
Psoriasis	2	0.00352113	0.142423	1	1.19463	IL22|IL17F	50616|112744	19469905,19830738,19920355,20032993,20864149,21098725,21106435,21124836,21681565,21984702,22851227,23223131,23395647,23746568,24286492,24390134,24610014,25156366,25792465,27344023,27999243,28501007|18830271,20148256,20493423,25030504,26415694,27576147,27591988,27774581
Adenocarcinoma	12	0.0211268	0.140853	1	1.18667	CASP10|DAPK1|DPYD|ELAVL1|EPHA4|MUC2|PAK1|MAPK1|SKIL|BECN1|MTA1|NDRG1	843|1612|1806|1994|2043|4583|5058|5594|6498|8678|9112|10397	18716417,20025484,20402676,20453000,20661084,23921907|18799028,19521987,19695681,20360646,20630662,20704749,20811724,22136354,22552543,25852190|16969493,17165084,18537153,19724871,20453000,20809970,20819423,22199347,22270332,24405586,24800948,24817302,27741011|12933794,19009247,19420963,20587520,21572400,23394580,23572284,23722602,25010987,25252849,26314962,26362587,27215092,27588488,28242812|169…
Autoimmune Diseases	2	0.00352113	0.136053	1	1.17881	TNFRSF1A|TYK2	7132|7297	12220546,12559634,16216134,16234278,19116900,19794511,24746195,24896334,26202849|21140222,23359498,24654603,26980740,27807284,28846454
Mouth Neoplasms	3	0.00528169	0.1328	1	1.17105	ELAVL1|FLT4|MAPK1	1994|2324|5594	20332213,20960565,21795698,23852810,24534848|18307927,19779139,24040410,24085575,27666723|15247230,16273204,18284542,19628422,21205837,23674093,24270523,25091805,25265753,25634589,27466485
Syndrome	4	0.00704225	0.13225	1	1.1634	CA2|NHS|TCF4|ALMS1	760|4810|6925|7840	1925679,1928091,2117271,3081869,3221988,3925334,7574487,9453381,15300855|1971992,10394933,12173028,14564667,15370543,15466011,16675532,16736028,17417607,18949062|17436254,17436255,17478476,18627065,18781613,18854153,19235238,19938247,20205897,20421335,21671075|9063741,9921899,10598815,11941369,11941370,14646408,15855349,16601972,17206865,17594715,17850632,19091203,19283855
Coronary Disease	2	0.00352113	0.131434	1	1.15584	APOB|LPA	338|4018	9259199,11170229,11171287,11359065,11459425,12640502,12778454,15321838,16419488,17032131,17142622,18279815,18354102,19060911,19122170,19336475,19494537,19501493,20536507,20816677,20855565,21129746,21347282,21640348,22985435,24234650,24608795,25374385,25633587,25839937,26118305,26446158,27172140|12738397,12940514,17460176,17975119,18198982,19023099,19496273,20032323,20605575,20971364,21252144,2174…
Melanoma	6	0.0105634	0.131164	1	1.14839	ATF2|IRF4|ITGA3|MAPK1|HDAC6|KDM5B	1386|3662|3675|5594|10013|10765	14678960,18677098,21203491,22275354,22304920,23589174,26462148,26645581,27210757|12920225,19710684,20602913,20647408,21270109,21903680,23537197,26857527,28103633|1693624,10455171,10487289,11358957,11964076,15361064,21195710,22843693,24958723|12140374,12821662,12917419,15210734,15721302,16242072,18070930,18508762,18509361,19588500,19917255,21084381,21454057,22277029,22751131,23222305,23317503,2418…
Carcinogenesis	4	0.00704225	0.129044	1	1.14103	AKT2|PAK1|MAPK1|BECN1	208|5058|5594|8678	23604117,25104021,25285168,25288334,26102366,26158514|25412958,25456130,25888627,25956913,27260988,28055013,28186966|23538858,24789704,25374165,25855378,26267534,26774343,28007785,28533310,28933561,28992617|23812859,24132590,25472497,25596085,25837021,26008601,27559856,28651493
Carcinoma, Pancreatic Ductal	2	0.00352113	0.127881	1	1.13376	ELAVL1|MAPK1	1994|5594	24536047,24618665,26314962,26675757,27415424,28242812,28687616|15300592,18026817,22158075,23555182,28315433
Glioblastoma	4	0.00704225	0.122545	1	1.12658	ITGA3|PML|MAPK1|BECN1	3675|5371|5594|8678	11278628,18464290,23686814,26377974,26992919|11432836,18812519,23440206,24487962,26510911|16723503,18070930,18410277,19941816,20190562,20736378,23115159,23338717,24587385,24778252,25217205,25862004,26510428,26742423,28187762|20863706,24535641,24599950,25821789,26582930,27466513,28238651
Diabetes Mellitus	2	0.00352113	0.120295	1	1.1195	HBA1|IGF2BP2	3039|10644	1634357,2347082,7380113,11499613,17070510,18689979,19667949,20308881,21111636,21474403,21697890,21717470,21835487,21840616,22135621,22309488,22540250,22805289,23452328,23485345,23705980,23865389,24453292,24578002,24618476,25249479,25458507,25874454,25875773,26261612,26824043,27431674|18719881,19139842,20043145,20550665,20616309,20712903,20816152,20879858
Hypoxia	2	0.00352113	0.119284	1	1.1125	NDRG1|HIF1AN	10397|55662	11006124,16314423,17316623,20810912,24367102,26028238,26852918|12042299,12080085,12482756,14701857,15280364,18299578,26112411
Glioma	4	0.00704225	0.11829	1	1.10559	AKT2|ERN1|EFEMP1|BECN1	208|2081|2202|8678	15557754,16402276,20116920,20167810,20514445,21507933,21636708,25304263|20447464,20702765,22718352,23363253,24330607,26494037,27560795,28222026,29263275|19887559,20351267,22665268,25139440,25638659,26823870,27706619,28380465|19375507,19556884,20638385,21681342,25204229,28081732,28351322,28776671
Pulmonary Disease, Chronic Obstructive	2	0.00352113	0.112956	1	1.09877	IREB2|IL17F	3658|112744	19800047,20173748,20656943,21320324,22080838,22356581,22461431,22914670,24587150,25101718,25241909,26310313,26527870,26752519,26775557,28474623|16961709,21477350,25427574,25494178,26198032
Liver Neoplasms	10	0.0176056	0.111187	1	1.09202	ELAVL1|FASN|PER1|MAPK1|TGFA|BECN1|MFN2|SND1|TRIB2|TET1	1994|2194|5187|5594|7039|8678|9927|27044|28951|80312	20000738,20102719,22095636,22921787,23814050,24719890,25449213,25678597,25841271,28035067|7567999,7595075,18830996,20126469,22266115,22949843,25231933,27461404,28197637|18444243,19675098,21380491,25344870,27492458|12592382,15040022,15225643,16039586,17038630,17701086,18003605,18519678,19082453,20386571,21205481,21349701,22222560,22241220,22475145,22543708,23397142,23845703,24199952,24204846,24735…
Liver Cirrhosis	2	0.00352113	0.108912	1	1.08537	TGFA|SLC40A1	7039|30061	12619035,18507100,21382168,22700631,26279457|14768003,17135308,19066423,20739079,21199650
Adenoma	2	0.00352113	0.108083	1	1.07879	MUC2|PPARD	4583|5467	11813869,12820724,16142311,17203232,17991319,18300795,22261707|14758356,16344721,17148604,18701481,19818784,24898257
Uterine Cervical Neoplasms	3	0.00528169	0.106461	1	1.07229	DAPK1|MAPK1|TAP2	1612|5594|6891	16142356,17868341,18425396,18799028,22116316,22490852,23494221,24314662,25268905,26267895,26823825|11409876,16574793,16897432,17504381,17961162,19723095,20351270,22406505,25120769,25647783,26247533,26310353,26992219,27259234,27453043,28328092,28393232|18248301,18650831,19188174,19202550,19263211,24288424
Lung Neoplasms	11	0.0193662	0.100824	1	1.06587	ATR|CASP10|DAPK1|EFEMP1|FLT4|IREB2|NTRK2|MAPK1|CCDC6|MTA1|CHFR	545|843|1612|2202|2324|3658|4915|5594|8030|9112|55743	9766667,12959929,16195237,16540648,16705183,18344416,18451257,20731661,21857991,24662920,26517239,28075014|12037669,14688482,18676680,19170196,19826114,20025484,20661084,22843554|11809677,12792765,15634757,17209433,17477876,18349282,19506903,19521987,19795445,20360646,20704749,21287504,23175185,25848215,28231808|17671114,19913326,21901248,24013232,24142183,24480807,25676403,25743806,26638921,2776…
Multiple Myeloma	2	0.00352113	0.0978954	1	1.05952	IKBKB|IRF4	3551|3662	19270264,20568250,23974204,24337575,25486864|9326949,19717648,20568250,21569705,22718837,23138182,23666852,23992230,25987254,26728187,27223072,27903272,28083618,28368411,29166413
Diabetes Mellitus, Type 1	2	0.00352113	0.0972249	1	1.05325	HBA1|TAP2	3039|6891	9215129,12200073,18211634,18694998,19878106,21111636,21883672,23270560,23555584,23799006,24026558,24354578,24761863,25242683|1570316,11916171,12786999,15336779,17192492
Osteosarcoma	2	0.00352113	0.0894633	1	1.04706	ATR|BECN1	545|8678	17260016,18032786,19372558,25757065,27693461|19050071,20037818,25400807,25427639,26708607
Acute Disease	2	0.00352113	0.0865539	1	1.04094	C4B|NUP98	721|4928	16980082,18065805,18365397,18682851,18927458,18929826,21620080,23026593,23447068,23918728,25082343,26031580,26151608,27846156|8563753,11493482,11986249,12112533,12138901,15359631,16861351,17589499,23958061
Disease Progression	9	0.0158451	0.0818583	1	1.03488	ABL1|AR|C3|CD4|FLT4|PTAFR|BECN1|DROSHA|IL22	25|367|718|920|2324|5724|8678|29102|50616	12623848,15583852,16630659,18413724,20038234,20425353,21454413,21892207,23207522,23458731,23575066,23950177,24223753,26429162,26429164,27626309,28278078,28776669|9822653,11747336,12542725,12606125,14517289,15129430,15264247,15376484,15630701,16039774,16161052,16278385,16384856,16791593,17034507,17108144,17494760,17727679,17997416,18084330,18187183,18196538,18413735,18451096,18471792,18673534,1897…
Carcinoma, Renal Cell	2	0.00352113	0.077709	1	1.0289	ELAVL1|PECAM1	1994|5175	14517280,16170373,17486080,19056930,20219773,21161467|17510564,20403242,22204709,22213152,25667475
Multiple Sclerosis	2	0.00352113	0.0768673	1	1.02299	TNFRSF1A|TYK2	7132|7297	11598334,17665448,19029521,19525953,19794511,19865102,19879194,20430450,21552549,21565411,21567205,21833088,22059991,22801493,22994200,23322460,23624563,24024893,24130709,24130718,24174586,25684197|19293837,19525955,19865102,19888296,21354972,21833088,22744673
Hypertension	2	0.00352113	0.0716911	1	1.01714	SLC4A7|STK39	9497|27347	21909110,21909115,25249183,27784683,28087731|16263722,16669787,18270262,19114657,20003416,20889219,21178783,23151749,23235358,23527223,23759979,23894895,24873805,26416847,26662444,27082544,27142475
Neoplasm Recurrence, Local	2	0.00352113	0.0577026	1	1.01136	MTA1|MUC16	9112|94025	12684630,14871807,16244788,18306220,22844865,23866297,23900262,25797255,26543080,27574100|17300679,18503158,18555706,18820245,21344262,21836488,22528792,22941175,23669443,23886210,24651630,25344872,25978292,26531723,27407100,28284216,29187468,29463191
Brain Neoplasms	2	0.00352113	0.0436764	1	1.00565	ERN1|EFEMP1	2081|2202	20702765,22718352,23363253,24330607,26325176,26494037,27560795|19887559,20351267,21955618,22665268,24495907,25139440,26823870,27706619
Neoplasms	7	0.0123239	0.0431267	1	1	ATR|DPYD|FASN|PFKFB3|OGT|HDAC6|EEF2K	545|1806|2194|5209|8473|10013|29904	12519769,18162465,19116388,19244116,21034966,21294646,21566061,22435685,23085754,23284306,23454212,24267891,25326330,25336189,26567218|2528450,11267945,12025228,12209976,12360106,12851836,15254700,15709212,15999119,16328315,16361556,17375478,17582309,17582310,18452418,18937829,19020767,19104657,19288105,19530960,19795123,19822137,20507294,22339448,23401991,23588312,23736036,24401318,25416956,2660…
