# Supplementary material for: Interpretation of network-based integration from multi-omics longitudinal data
Source: Nucleic Acids Res. 2021 Dec 9;50(5):e27. doi: 10.1093/nar/gkab1200 (PMC8934642; doi:10.1093/nar/gkab1200)
Supplement: gkab1200_Supplemental_Files [file gkab1200_supplemental_files.zip › table_hela_ora.xlsx]

## Sheet: mRNA
term_id

## Sheet: prot
term_id

## Sheet: trans
term_id

## Sheet: comb.p.value
term_id
