# Supplementary material for: Interpretation of network-based integration from multi-omics longitudinal data
Source: Nucleic Acids Res. 2021 Dec 9;50(5):e27. doi: 10.1093/nar/gkab1200 (PMC8934642; doi:10.1093/nar/gkab1200)
Supplement: gkab1200_Supplemental_Files [file gkab1200_supplemental_files.zip › table_hela_rwr.xlsx]

## Sheet: mechanism
seed	target	target_type	cluster
GO:0006260	CDC6	Gene	Down_Down
GO:0006260	CLSPN	Gene	Down_Down
GO:0006260	DTL	Gene	Down_Down
GO:0006260	GINS2	Gene	Down_Down
GO:0006260	MCM5	Gene	Down_Down
GO:0006260	ORC1	Gene	Down_Down
GO:0006260	PCNA	Gene	Down_Down
GO:0006260	POLD3	Gene	Down_Down
GO:0006260	Q13415	Prot. 1D.N.	Down_Down
GO:0006260	P12004	Protein	Down_Down
GO:0006260	P15927	Protein	Down_Down
GO:0006260	Q13416	Protein	Down_Down
GO:0006260	P25205	Protein	Down_Down
GO:0006260	Q99708	Protein	Down_Down
GO:0006260	A4D2F2	Protein	Down_Down
GO:0006260	A6NMQ1	Protein	Down_Down
GO:0006260	Q14566	Protein	Down_Down
GO:0006260	P40938	Protein	Down_Down
GO:0006260	E7ESI2	Protein	Down_Down
GO:0006260	A0A024QZJ8	Protein	Down_Down
GO:0006260	Q14191	Protein	Down_Down
GO:0006260	Q08211	Protein	Down_Down
GO:0006260	Q9UNS1	Protein	Down_Down
GO:0006260	P28340	Protein	Down_Down
GO:0006260	A0A024R597	Protein	Down_Down
GO:0006260	GO:0006260	Signif. GO terms	Down_Down
GO:0006261	B4DUL2	Prot. 1D.N.	Down_Down
GO:0006261	P15927	Protein	Down_Down
GO:0006261	P27694	Prot. 1D.N.	Down_Down
GO:0006261	B4DUQ9	Prot. 1D.N.	Down_Down
GO:0006261	J3KQ69	Prot. 1D.N.	Down_Down
GO:0006261	P25205	Protein	Down_Down
GO:0006261	C6EMX8	Prot. 1D.N.	Down_Down
GO:0006261	P33993	Prot. 1D.N.	Down_Down
GO:0006261	A0A0S2Z4A5	Prot. 1D.N.	Down_Down
GO:0006261	Q9BWF2	Prot. 1D.N.	Down_Down
GO:0006261	P40938	Protein	Down_Down
GO:0006261	B7Z600	Prot. 1D.N.	Down_Down
GO:0006261	Q13618	Prot. 1D.N.	Down_Down
GO:0006261	A0A024R475	Prot. 1D.N.	Down_Down
GO:0006261	Q9H4M7	Prot. 1D.N.	Down_Down
GO:0006261	P28340	Protein	Down_Down
GO:0006261	B3KX19	Prot. 1D.N.	Down_Down
GO:0006261	Q15029	Protein	Down_Down
GO:0006261	Q9BTE3	Protein	Down_Down
GO:0006261	GO:0005515	Signif. GO terms	Down_Down
GO:0006261	GO:0005634	Signif. GO terms	Down_Down
GO:0006261	GO:0005829	Signif. GO terms	Down_Down
GO:0006261	GO:0005654	Signif. GO terms	Down_Down
GO:0006261	GO:0006260	Signif. GO terms	Down_Down
GO:0006261	GO:0003682	Signif. GO terms	Down_Down
GO:0006261	GO:0006261	Signif. GO terms	Down_Down
GO:0000083	CDC6	Gene	Down_Down
GO:0000083	FBXO5	Gene	Down_Down
GO:0000083	NPAT	Gene	Down_Down
GO:0000083	ORC1	Gene	Down_Down
GO:0000083	PCNA	Gene	Down_Down
GO:0000083	Q99459	Protein	Down_Down
GO:0000083	F1D8N3	Prot. 1D.N.	Down_Down
GO:0000083	Q92731	Prot. 1D.N.	Down_Down
GO:0000083	Q0PTK2	Prot. 1D.N.	Down_Down
GO:0000083	Q7LCB3	Prot. 1D.N.	Down_Down
GO:0000083	K7PPA8	Prot. 1D.N.	Down_Down
GO:0000083	P04637	Prot. 1D.N.	Down_Down
GO:0000083	Q53GA5	Prot. 1D.N.	Down_Down
GO:0000083	H2EHT1	Prot. 1D.N.	Down_Down
GO:0000083	A0A087X1Q1	Prot. 1D.N.	Down_Down
GO:0000083	A0A087WXZ1	Prot. 1D.N.	Down_Down
GO:0000083	A0A087WT22	Prot. 1D.N.	Down_Down
GO:0000083	Q13415	Prot. 1D.N.	Down_Down
GO:0000083	P12004	Protein	Down_Down
GO:0000083	P15927	Protein	Down_Down
GO:0000083	A6NMQ1	Protein	Down_Down
GO:0000083	GO:0005515	Signif. GO terms	Down_Down
GO:0000083	GO:0005634	Signif. GO terms	Down_Down
GO:0000083	GO:0005654	Signif. GO terms	Down_Down
GO:0000083	GO:0006260	Signif. GO terms	Down_Down
GO:0000083	GO:0000083	Signif. GO terms	Down_Down
GO:0006259	A6NNK5	Protein	Down_Down
GO:0006259	Q14191	Protein	Down_Down
GO:0006259	B2R4R0	Prot. 1D.N.	Down_Down
GO:0006259	P62805	Protein	Down_Down
GO:0006259	A0A024R8M9	Protein	Down_Down
GO:0006259	P52292	Protein	Down_Down
GO:0006259	GO:0005634	Signif. GO terms	Down_Down
GO:0006259	GO:0005737	Signif. GO terms	Down_Down
GO:0006259	GO:0005829	Signif. GO terms	Down_Down
GO:0006259	GO:0016787	Signif. GO terms	Down_Down
GO:0006259	GO:0005654	Signif. GO terms	Down_Down
GO:0006259	GO:0005524	Signif. GO terms	Down_Down
GO:0006259	GO:0006260	Signif. GO terms	Down_Down
GO:0006259	GO:0000166	Signif. GO terms	Down_Down
GO:0006259	GO:0005694	Signif. GO terms	Down_Down
GO:0006259	GO:0006281	Signif. GO terms	Down_Down
GO:0006259	GO:0006974	Signif. GO terms	Down_Down
GO:0006259	GO:0043138	Signif. GO terms	Down_Down
GO:0006259	GO:0032508	Signif. GO terms	Down_Down
GO:0006259	GO:0003678	Signif. GO terms	Down_Down
GO:0006259	GO:0004386	Signif. GO terms	Down_Down
GO:0006259	GO:0003676	Signif. GO terms	Down_Down
GO:0006259	GO:0006310	Signif. GO terms	Down_Down
GO:0006259	GO:0000724	Signif. GO terms	Down_Down
GO:0006259	GO:0006268	Signif. GO terms	Down_Down
GO:0006259	GO:0006259	Signif. GO terms	Down_Down
GO:0007049	CCNE2	Gene	Down_Down
GO:0007049	CDC6	Gene	Down_Down
GO:0007049	E2F7	Gene	Down_Down
GO:0007049	FBXO5	Gene	Down_Down
GO:0007049	MCM5	Gene	Down_Down
GO:0007049	Q99459	Protein	Down_Down
GO:0007049	P25205	Protein	Down_Down
GO:0007049	Q14566	Protein	Down_Down
GO:0007049	Q9UQE7	Protein	Down_Down
GO:0007049	E7ESI2	Protein	Down_Down
GO:0007049	G8JLG1	Protein	Down_Down
GO:0007049	A0A024QZJ8	Protein	Down_Down
GO:0007049	Q9UNS1	Protein	Down_Down
GO:0007049	P41208	Protein	Down_Down
GO:0007049	D6R9G1	Protein	Down_Down
GO:0007049	Q8NBT2	Protein	Down_Down
GO:0007049	Q8IY18	Protein	Down_Down
GO:0007049	O43683	Prot. 1D.N.	Down_Down
GO:0007049	P52732	Protein	Down_Down
GO:0007049	Q08379	Protein	Down_Down
GO:0007049	P63172	Protein	Down_Down
GO:0007049	O75935	Protein	Down_Down
GO:0007049	Q96CS2	Protein	Down_Down
GO:0007049	Q9NYP9	Protein	Down_Down
GO:0007049	Q96GD4	Protein	Down_Down
GO:0007049	GO:0007049	Signif. GO terms	Down_Down
GO:0006974	DTL	Gene	Down_Down
GO:0006974	MSH6	Gene	Down_Down
GO:0006974	PCNA	Gene	Down_Down
GO:0006974	POLD3	Gene	Down_Down
GO:0006974	Q99459	Protein	Down_Down
GO:0006974	P12004	Protein	Down_Down
GO:0006974	P15927	Protein	Down_Down
GO:0006974	Q99708	Protein	Down_Down
GO:0006974	A4D2F2	Protein	Down_Down
GO:0006974	Q9UQE7	Protein	Down_Down
GO:0006974	Q9Y230	Protein	Down_Down
GO:0006974	A0A024R0Q6	Protein	Down_Down
GO:0006974	E7ESI2	Protein	Down_Down
GO:0006974	A6NNK5	Protein	Down_Down
GO:0006974	Q14191	Protein	Down_Down
GO:0006974	P09874	Protein	Down_Down
GO:0006974	Q9UNS1	Protein	Down_Down
GO:0006974	B1AHC9	Protein	Down_Down
GO:0006974	P28340	Protein	Down_Down
GO:0006974	Q07812	Protein	Down_Down
GO:0006974	A0A024R5P0	Prot. 1D.N.	Down_Down
GO:0006974	E9PC49	Protein	Down_Down
GO:0006974	Q13619	Protein	Down_Down
GO:0006974	Q92466	Protein	Down_Down
GO:0006974	P62877	Protein	Down_Down
GO:0006974	GO:0006974	Signif. GO terms	Down_Down
GO:0000082	CCNE2	Gene	Down_Down
GO:0000082	CDC6	Gene	Down_Down
GO:0000082	MCM5	Gene	Down_Down
GO:0000082	ORC1	Gene	Down_Down
GO:0000082	A0A024R682	Protein	Down_Down
GO:0000082	Q13415	Prot. 1D.N.	Down_Down
GO:0000082	P15927	Protein	Down_Down
GO:0000082	Q13416	Protein	Down_Down
GO:0000082	P25205	Protein	Down_Down
GO:0000082	Q99708	Protein	Down_Down
GO:0000082	A6NMQ1	Protein	Down_Down
GO:0000082	Q14566	Protein	Down_Down
GO:0000082	E7ESI2	Protein	Down_Down
GO:0000082	D6R9G1	Protein	Down_Down
GO:0000082	Q12962	Protein	Down_Down
GO:0000082	P49427	Protein	Down_Down
GO:0000082	Q13619	Protein	Down_Down
GO:0000082	P42773	Protein	Down_Down
GO:0000082	Q13617	Protein	Down_Down
GO:0000082	GO:0005515	Signif. GO terms	Down_Down
GO:0000082	GO:0005634	Signif. GO terms	Down_Down
GO:0000082	GO:0005737	Signif. GO terms	Down_Down
GO:0000082	GO:0005829	Signif. GO terms	Down_Down
GO:0000082	GO:0007049	Signif. GO terms	Down_Down
GO:0000082	GO:0000082	Signif. GO terms	Down_Down
GO:0000082	GO:0005654	Signif. GO terms	Down_Down
GO:0044772	CCNE2	Gene	Down_Down
GO:0044772	P39880	Protein	Down_Down
GO:0044772	P49116	Prot. 1D.N.	Down_Down
GO:0044772	F2YGU2	Prot. 1D.N.	Down_Down
GO:0044772	A0A087WXZ1	Prot. 1D.N.	Down_Down
GO:0044772	A0A087WT22	Prot. 1D.N.	Down_Down
GO:0044772	E7ESI2	Protein	Down_Down
GO:0044772	A0A024QZJ8	Protein	Down_Down
GO:0044772	Q9H4M7	Prot. 1D.N.	Down_Down
GO:0044772	P33552	Protein	Down_Down
GO:0044772	P14635	Prot. 1D.N.	Down_Down
GO:0044772	Q4G1C4	Protein	Down_Down
GO:0044772	GO:0005515	Signif. GO terms	Down_Down
GO:0044772	GO:0005634	Signif. GO terms	Down_Down
GO:0044772	GO:0007049	Signif. GO terms	Down_Down
GO:0044772	GO:0016538	Signif. GO terms	Down_Down
GO:0044772	GO:0019901	Signif. GO terms	Down_Down
GO:0044772	GO:0044772	Signif. GO terms	Down_Down
GO:0044772	GO:0051301	Signif. GO terms	Down_Down
GO:0044772	GO:0000307	Signif. GO terms	Down_Down
GO:0044772	GO:0007346	Signif. GO terms	Down_Down
GO:0044772	GO:0003682	Signif. GO terms	Down_Down
GO:0044772	GO:0006357	Signif. GO terms	Down_Down
GO:0044772	GO:0008283	Signif. GO terms	Down_Down
GO:0044772	GO:0042393	Signif. GO terms	Down_Down
GO:0044772	GO:0043130	Signif. GO terms	Down_Down
GO:0000075	P38398	Prot. 1D.N.	Down_Down
GO:0000075	A0A024R1V0	Prot. 1D.N.	Down_Down
GO:0000075	P12004	Protein	Down_Down
GO:0000075	B4DUL2	Prot. 1D.N.	Down_Down
GO:0000075	P15927	Protein	Down_Down
GO:0000075	P27694	Prot. 1D.N.	Down_Down
GO:0000075	A4D105	Prot. 1D.N.	Down_Down
GO:0000075	P35244	Prot. 1D.N.	Down_Down
GO:0000075	A4D2F2	Protein	Down_Down
GO:0000075	O60921	Prot. 1D.N.	Down_Down
GO:0000075	Q06609	Prot. 1D.N.	Down_Down
GO:0000075	P43246	Prot. 1D.N.	Down_Down
GO:0000075	P40937	Prot. 1D.N.	Down_Down
GO:0000075	Q59GW7	Prot. 1D.N.	Down_Down
GO:0000075	A0A024R045	Prot. 1D.N.	Down_Down
GO:0000075	O60671	Prot. 1D.N.	Down_Down
GO:0000075	P35249	Prot. 1D.N.	Down_Down
GO:0000075	O75943	Prot. 1D.N.	Down_Down
GO:0000075	P20585	Protein	Down_Down
GO:0000075	Q99638	Prot. 1D.N.	Down_Down
GO:0000075	Q12888	Prot. 1D.N.	Down_Down
GO:0000075	A6NNK5	Protein	Down_Down
GO:0000075	Q13535	Prot. 1D.N.	Down_Down
GO:0000075	Q9UNS1	Protein	Down_Down
GO:0000075	P28340	Protein	Down_Down
GO:0000075	GO:0000075	Signif. GO terms	Down_Down
GO:0044770	P12004	Protein	Down_Down
GO:0044770	B4DUL2	Prot. 1D.N.	Down_Down
GO:0044770	P15927	Protein	Down_Down
GO:0044770	P27694	Prot. 1D.N.	Down_Down
GO:0044770	A4D105	Prot. 1D.N.	Down_Down
GO:0044770	P35244	Prot. 1D.N.	Down_Down
GO:0044770	P25205	Protein	Down_Down
GO:0044770	Q99708	Protein	Down_Down
GO:0044770	C6EMX8	Prot. 1D.N.	Down_Down
GO:0044770	P33993	Prot. 1D.N.	Down_Down
GO:0044770	A0A0S2Z4A5	Prot. 1D.N.	Down_Down
GO:0044770	A4D2F2	Protein	Down_Down
GO:0044770	Q13263	Protein	Down_Down
GO:0044770	Q9UNS1	Protein	Down_Down
GO:0044770	B4DRF3	Prot. 1D.N.	Down_Down
GO:0044770	Q9BVW5	Prot. 1D.N.	Down_Down
GO:0044770	Q9H4M7	Prot. 1D.N.	Down_Down
GO:0044770	Q92900	Protein	Down_Down
GO:0044770	GO:0005515	Signif. GO terms	Down_Down
GO:0044770	GO:0005634	Signif. GO terms	Down_Down
GO:0044770	GO:0005654	Signif. GO terms	Down_Down
GO:0044770	GO:0006260	Signif. GO terms	Down_Down
GO:0044770	GO:0006281	Signif. GO terms	Down_Down
GO:0044770	GO:0003677	Signif. GO terms	Down_Down
GO:0044770	A0A0A0MTC0	Prot. 1D.N.	Down_Down
GO:0044770	GO:0044770	Signif. GO terms	Down_Down
GO:0006281	PCNA	Gene	Down_Down
GO:0006281	POLD3	Gene	Down_Down
GO:0006281	Q99459	Protein	Down_Down
GO:0006281	P12004	Protein	Down_Down
GO:0006281	P15927	Protein	Down_Down
GO:0006281	Q99708	Protein	Down_Down
GO:0006281	A4D2F2	Protein	Down_Down
GO:0006281	A6NMQ1	Protein	Down_Down
GO:0006281	Q13263	Protein	Down_Down
GO:0006281	Q9UQE7	Protein	Down_Down
GO:0006281	Q9Y230	Protein	Down_Down
GO:0006281	A0A024R0Q6	Protein	Down_Down
GO:0006281	E7ESI2	Protein	Down_Down
GO:0006281	A6NNK5	Protein	Down_Down
GO:0006281	A0A024QZJ8	Protein	Down_Down
GO:0006281	Q14191	Protein	Down_Down
GO:0006281	P09874	Protein	Down_Down
GO:0006281	Q9UNS1	Protein	Down_Down
GO:0006281	B1AHC9	Protein	Down_Down
GO:0006281	P28340	Protein	Down_Down
GO:0006281	P50750	Protein	Down_Down
GO:0006281	Q13619	Protein	Down_Down
GO:0006281	Q92466	Protein	Down_Down
GO:0006281	P62877	Protein	Down_Down
GO:0006281	E7ETR0	Protein	Down_Down
GO:0006281	GO:0006281	Signif. GO terms	Down_Down
GO:0033314	CDC6	Gene	Down_Down
GO:0033314	CLSPN	Gene	Down_Down
GO:0033314	ORC1	Gene	Down_Down
GO:0033314	P38398	Prot. 1D.N.	Down_Down
GO:0033314	A0A024R1V0	Prot. 1D.N.	Down_Down
GO:0033314	Q99459	Protein	Down_Down
GO:0033314	F1D8N3	Prot. 1D.N.	Down_Down
GO:0033314	Q92731	Prot. 1D.N.	Down_Down
GO:0033314	Q0PTK2	Prot. 1D.N.	Down_Down
GO:0033314	Q7LCB3	Prot. 1D.N.	Down_Down
GO:0033314	Q13415	Prot. 1D.N.	Down_Down
GO:0033314	B4DUL2	Prot. 1D.N.	Down_Down
GO:0033314	P15927	Protein	Down_Down
GO:0033314	A4D2F2	Protein	Down_Down
GO:0033314	B4DLA6	Prot. 1D.N.	Down_Down
GO:0033314	P33991	Prot. 1D.N.	Down_Down
GO:0033314	B3KMX0	Prot. 1D.N.	Down_Down
GO:0033314	P40937	Prot. 1D.N.	Down_Down
GO:0033314	Q59GW7	Prot. 1D.N.	Down_Down
GO:0033314	O75943	Prot. 1D.N.	Down_Down
GO:0033314	GO:0005515	Signif. GO terms	Down_Down
GO:0033314	GO:0005634	Signif. GO terms	Down_Down
GO:0033314	GO:0005829	Signif. GO terms	Down_Down
GO:0033314	GO:0005654	Signif. GO terms	Down_Down
GO:0033314	GO:0006260	Signif. GO terms	Down_Down
GO:0033314	GO:0033314	Signif. GO terms	Down_Down
GO:0006310	PSMC3IP	Gene	Down_Down
GO:0006310	P15927	Protein	Down_Down
GO:0006310	Q9Y230	Protein	Down_Down
GO:0006310	A0A024R0Q6	Protein	Down_Down
GO:0006310	Q14191	Protein	Down_Down
GO:0006310	P49916	Protein	Down_Down
GO:0006310	B1AHC9	Protein	Down_Down
GO:0006310	B2R4R0	Prot. 1D.N.	Down_Down
GO:0006310	P62805	Protein	Down_Down
GO:0006310	Q8IY18	Protein	Down_Down
GO:0006310	A0A024R8M9	Protein	Down_Down
GO:0006310	E7ETR0	Protein	Down_Down
GO:0006310	GO:0005515	Signif. GO terms	Down_Down
GO:0006310	GO:0005634	Signif. GO terms	Down_Down
GO:0006310	GO:0005737	Signif. GO terms	Down_Down
GO:0006310	GO:0016787	Signif. GO terms	Down_Down
GO:0006310	GO:0007049	Signif. GO terms	Down_Down
GO:0006310	GO:0051301	Signif. GO terms	Down_Down
GO:0006310	GO:0005654	Signif. GO terms	Down_Down
GO:0006310	GO:0005524	Signif. GO terms	Down_Down
GO:0006310	GO:0000166	Signif. GO terms	Down_Down
GO:0006310	GO:0005694	Signif. GO terms	Down_Down
GO:0006310	GO:0006281	Signif. GO terms	Down_Down
GO:0006310	GO:0006974	Signif. GO terms	Down_Down
GO:0006310	GO:0006310	Signif. GO terms	Down_Down
GO:0006310	GO:0000724	Signif. GO terms	Down_Down
GO:0006270	CCNE2	Gene	Down_Down
GO:0006270	CDC6	Gene	Down_Down
GO:0006270	MCM5	Gene	Down_Down
GO:0006270	ORC1	Gene	Down_Down
GO:0006270	F1D8N3	Prot. 1D.N.	Down_Down
GO:0006270	Q0PTK2	Prot. 1D.N.	Down_Down
GO:0006270	Q7LCB3	Prot. 1D.N.	Down_Down
GO:0006270	Q13415	Prot. 1D.N.	Down_Down
GO:0006270	B4DUL2	Prot. 1D.N.	Down_Down
GO:0006270	P15927	Protein	Down_Down
GO:0006270	Q13416	Protein	Down_Down
GO:0006270	P25205	Protein	Down_Down
GO:0006270	A6NMQ1	Protein	Down_Down
GO:0006270	Q14566	Protein	Down_Down
GO:0006270	P49427	Protein	Down_Down
GO:0006270	GO:0005515	Signif. GO terms	Down_Down
GO:0006270	GO:0005634	Signif. GO terms	Down_Down
GO:0006270	GO:0005737	Signif. GO terms	Down_Down
GO:0006270	GO:0005829	Signif. GO terms	Down_Down
GO:0006270	GO:0006270	Signif. GO terms	Down_Down
GO:0006270	GO:0000082	Signif. GO terms	Down_Down
GO:0006270	GO:0005654	Signif. GO terms	Down_Down
GO:0006270	GO:0005524	Signif. GO terms	Down_Down
GO:0006270	GO:0006260	Signif. GO terms	Down_Down
GO:0006270	GO:0000166	Signif. GO terms	Down_Down
GO:0006270	GO:0003688	Signif. GO terms	Down_Down
GO:0000278	CDC6	Gene	Down_Down
GO:0000278	ORC1	Gene	Down_Down
GO:0000278	Q99459	Protein	Down_Down
GO:0000278	Q13415	Prot. 1D.N.	Down_Down
GO:0000278	Q9UQE7	Protein	Down_Down
GO:0000278	A0A024QZJ8	Protein	Down_Down
GO:0000278	P41208	Protein	Down_Down
GO:0000278	Q13885	Protein	Down_Down
GO:0000278	F5H5D3	Protein	Down_Down
GO:0000278	Q99496	Protein	Down_Down
GO:0000278	F8W8D4	Protein	Down_Down
GO:0000278	O75528	Protein	Down_Down
GO:0000278	C9JKA9	Protein	Down_Down
GO:0000278	A0A024R8M9	Protein	Down_Down
GO:0000278	P52732	Protein	Down_Down
GO:0000278	Q14978	Protein	Down_Down
GO:0000278	P23258	Protein	Down_Down
GO:0000278	E9PL69	Protein	Down_Down
GO:0000278	O75935	Protein	Down_Down
GO:0000278	P21127	Protein	Down_Down
GO:0000278	GO:0005515	Signif. GO terms	Down_Down
GO:0000278	GO:0005634	Signif. GO terms	Down_Down
GO:0000278	GO:0005737	Signif. GO terms	Down_Down
GO:0000278	GO:0005829	Signif. GO terms	Down_Down
GO:0000278	GO:0000166	Signif. GO terms	Down_Down
GO:0000278	GO:0000278	Signif. GO terms	Down_Down
GO:0000076	CDC6	Gene	Down_Down
GO:0000076	CLSPN	Gene	Down_Down
GO:0000076	P12004	Protein	Down_Down
GO:0000076	Q9HAW4	Prot. 1D.N.	Down_Down
GO:0000076	B4DUL2	Prot. 1D.N.	Down_Down
GO:0000076	P15927	Protein	Down_Down
GO:0000076	P27694	Prot. 1D.N.	Down_Down
GO:0000076	A4D105	Prot. 1D.N.	Down_Down
GO:0000076	P35244	Prot. 1D.N.	Down_Down
GO:0000076	P25205	Protein	Down_Down
GO:0000076	Q99708	Protein	Down_Down
GO:0000076	A4D2F2	Protein	Down_Down
GO:0000076	Q9UNS1	Protein	Down_Down
GO:0000076	B4DRF3	Prot. 1D.N.	Down_Down
GO:0000076	Q9BVW5	Prot. 1D.N.	Down_Down
GO:0000076	Q9H4M7	Prot. 1D.N.	Down_Down
GO:0000076	GO:0005515	Signif. GO terms	Down_Down
GO:0000076	GO:0005634	Signif. GO terms	Down_Down
GO:0000076	GO:0007049	Signif. GO terms	Down_Down
GO:0000076	GO:0051301	Signif. GO terms	Down_Down
GO:0000076	GO:0005654	Signif. GO terms	Down_Down
GO:0000076	GO:0000076	Signif. GO terms	Down_Down
GO:0000076	GO:0006260	Signif. GO terms	Down_Down
GO:0000076	GO:0006281	Signif. GO terms	Down_Down
GO:0000076	GO:0006974	Signif. GO terms	Down_Down
GO:0000076	GO:0003677	Signif. GO terms	Down_Down
GO:0006271	GINS2	Gene	Down_Down
GO:0006271	POLD3	Gene	Down_Down
GO:0006271	K7PPA8	Prot. 1D.N.	Down_Down
GO:0006271	P04637	Prot. 1D.N.	Down_Down
GO:0006271	Q53GA5	Prot. 1D.N.	Down_Down
GO:0006271	H2EHT1	Prot. 1D.N.	Down_Down
GO:0006271	A0A087X1Q1	Prot. 1D.N.	Down_Down
GO:0006271	A0A087WXZ1	Prot. 1D.N.	Down_Down
GO:0006271	A0A087WT22	Prot. 1D.N.	Down_Down
GO:0006271	P12004	Protein	Down_Down
GO:0006271	B4DUL2	Prot. 1D.N.	Down_Down
GO:0006271	P15927	Protein	Down_Down
GO:0006271	P27694	Prot. 1D.N.	Down_Down
GO:0006271	B4DUQ9	Prot. 1D.N.	Down_Down
GO:0006271	J3KQ69	Prot. 1D.N.	Down_Down
GO:0006271	P25205	Protein	Down_Down
GO:0006271	A6NMQ1	Protein	Down_Down
GO:0006271	Q13263	Protein	Down_Down
GO:0006271	P40938	Protein	Down_Down
GO:0006271	Q9H4M7	Prot. 1D.N.	Down_Down
GO:0006271	Q15029	Protein	Down_Down
GO:0006271	GO:0005515	Signif. GO terms	Down_Down
GO:0006271	GO:0005634	Signif. GO terms	Down_Down
GO:0006271	GO:0005654	Signif. GO terms	Down_Down
GO:0006271	GO:0006260	Signif. GO terms	Down_Down
GO:0006271	GO:0006271	Signif. GO terms	Down_Down
GO:0000077	CLSPN	Gene	Down_Down
GO:0000077	P38398	Prot. 1D.N.	Down_Down
GO:0000077	A0A024R1V0	Prot. 1D.N.	Down_Down
GO:0000077	Q9HAW4	Prot. 1D.N.	Down_Down
GO:0000077	B4DUL2	Prot. 1D.N.	Down_Down
GO:0000077	P15927	Protein	Down_Down
GO:0000077	P27694	Prot. 1D.N.	Down_Down
GO:0000077	A4D105	Prot. 1D.N.	Down_Down
GO:0000077	P35244	Prot. 1D.N.	Down_Down
GO:0000077	A4D2F2	Protein	Down_Down
GO:0000077	O60921	Prot. 1D.N.	Down_Down
GO:0000077	Q06609	Prot. 1D.N.	Down_Down
GO:0000077	A0A024R045	Prot. 1D.N.	Down_Down
GO:0000077	O60671	Prot. 1D.N.	Down_Down
GO:0000077	Q99638	Prot. 1D.N.	Down_Down
GO:0000077	Q12888	Prot. 1D.N.	Down_Down
GO:0000077	A6NNK5	Protein	Down_Down
GO:0000077	Q13535	Prot. 1D.N.	Down_Down
GO:0000077	GO:0005515	Signif. GO terms	Down_Down
GO:0000077	GO:0005634	Signif. GO terms	Down_Down
GO:0000077	GO:0005654	Signif. GO terms	Down_Down
GO:0000077	GO:0006260	Signif. GO terms	Down_Down
GO:0000077	GO:0033314	Signif. GO terms	Down_Down
GO:0000077	GO:0006281	Signif. GO terms	Down_Down
GO:0000077	GO:0006974	Signif. GO terms	Down_Down
GO:0000077	GO:0000077	Signif. GO terms	Down_Down
GO:0051726	CCNE2	Gene	Down_Down
GO:0051726	DTL	Gene	Down_Down
GO:0051726	E2F7	Gene	Down_Down
GO:0051726	Q15648	Protein	Down_Down
GO:0051726	E7ESI2	Protein	Down_Down
GO:0051726	A0A024R1D9	Protein	Down_Down
GO:0051726	A0A024RAV5	Prot. 1D.N.	Down_Down
GO:0051726	P01116	Prot. 1D.N.	Down_Down
GO:0051726	I1SRC5	Prot. 1D.N.	Down_Down
GO:0051726	L7RSL8	Prot. 1D.N.	Down_Down
GO:0051726	P31947	Protein	Down_Down
GO:0051726	Q07812	Protein	Down_Down
GO:0051726	A0A024R562	Protein	Down_Down
GO:0051726	F8W8D4	Protein	Down_Down
GO:0051726	B3KXD6	Protein	Down_Down
GO:0051726	P60484	Protein	Down_Down
GO:0051726	Q9NUQ3	Protein	Down_Down
GO:0051726	GO:0005515	Signif. GO terms	Down_Down
GO:0051726	GO:0005634	Signif. GO terms	Down_Down
GO:0051726	GO:0005737	Signif. GO terms	Down_Down
GO:0051726	GO:0005829	Signif. GO terms	Down_Down
GO:0051726	GO:0042802	Signif. GO terms	Down_Down
GO:0051726	GO:0007049	Signif. GO terms	Down_Down
GO:0051726	GO:0051726	Signif. GO terms	Down_Down
GO:0051726	GO:0005654	Signif. GO terms	Down_Down
GO:0051726	GO:0008134	Signif. GO terms	Down_Down
GO:1901990	FBXO5	Gene	Down_Down
GO:1901990	P0CG48	Prot. 1D.N.	Down_Down
GO:1901990	A0A024QZJ8	Protein	Down_Down
GO:1901990	A0A140VKF2	Prot. 1D.N.	Down_Down
GO:1901990	O00487	Protein	Down_Down
GO:1901990	A0A140VK43	Prot. 1D.N.	Down_Down
GO:1901990	P25788	Prot. 1D.N.	Down_Down
GO:1901990	P43686	Protein	Down_Down
GO:1901990	P35998	Prot. 1D.N.	Down_Down
GO:1901990	A0A140VK70	Prot. 1D.N.	Down_Down
GO:1901990	O00231	Protein	Down_Down
GO:1901990	P28066	Protein	Down_Down
GO:1901990	A0A109NGN6	Prot. 1D.N.	Down_Down
GO:1901990	Q99460	Prot. 1D.N.	Down_Down
GO:1901990	Q12986	Protein	Down_Down
GO:1901990	O00232	Protein	Down_Down
GO:1901990	A0A0S2Z489	Prot. 1D.N.	Down_Down
GO:1901990	P49721	Protein	Down_Down
GO:1901990	P48556	Protein	Down_Down
GO:1901990	Q13042	Protein	Down_Down
GO:1901990	GO:0005515	Signif. GO terms	Down_Down
GO:1901990	GO:0005634	Signif. GO terms	Down_Down
GO:1901990	GO:0005829	Signif. GO terms	Down_Down
GO:1901990	GO:0005654	Signif. GO terms	Down_Down
GO:1901990	GO:0031145	Signif. GO terms	Down_Down
GO:1901990	GO:1901990	Signif. GO terms	Down_Down
GO:0007093	B4DUL2	Prot. 1D.N.	Down_Down
GO:0007093	P15927	Protein	Down_Down
GO:0007093	P27694	Prot. 1D.N.	Down_Down
GO:0007093	A4D105	Prot. 1D.N.	Down_Down
GO:0007093	P35244	Prot. 1D.N.	Down_Down
GO:0007093	A4D2F2	Protein	Down_Down
GO:0007093	B4DZC3	Prot. 1D.N.	Down_Down
GO:0007093	Q9H0D6	Prot. 1D.N.	Down_Down
GO:0007093	P35249	Prot. 1D.N.	Down_Down
GO:0007093	Q12888	Prot. 1D.N.	Down_Down
GO:0007093	A6NNK5	Protein	Down_Down
GO:0007093	Q13535	Prot. 1D.N.	Down_Down
GO:0007093	Q68E01	Protein	Down_Down
GO:0007093	Q07817	Protein	Down_Down
GO:0007093	Q07812	Protein	Down_Down
GO:0007093	A0A024R562	Protein	Down_Down
GO:0007093	O43683	Prot. 1D.N.	Down_Down
GO:0007093	GO:0005515	Signif. GO terms	Down_Down
GO:0007093	GO:0005634	Signif. GO terms	Down_Down
GO:0007093	GO:0005737	Signif. GO terms	Down_Down
GO:0007093	GO:0005829	Signif. GO terms	Down_Down
GO:0007093	GO:0006468	Signif. GO terms	Down_Down
GO:0007093	GO:0005654	Signif. GO terms	Down_Down
GO:0007093	GO:0006281	Signif. GO terms	Down_Down
GO:0007093	GO:0006974	Signif. GO terms	Down_Down
GO:0007093	GO:0007093	Signif. GO terms	Down_Down
GO:0006139	A0A087WVR4	Prot. 1D.N.	Down_Down
GO:0006139	P01106	Prot. 1D.N.	Down_Down
GO:0006139	P49116	Prot. 1D.N.	Down_Down
GO:0006139	F2YGU2	Prot. 1D.N.	Down_Down
GO:0006139	Q13263	Protein	Down_Down
GO:0006139	Q14191	Protein	Down_Down
GO:0006139	Q9H4M7	Prot. 1D.N.	Down_Down
GO:0006139	Q5T3J3	Protein	Down_Down
GO:0006139	A0A024RCX5	Prot. 1D.N.	Down_Down
GO:0006139	P38936	Prot. 1D.N.	Down_Down
GO:0006139	K7ES52	Prot. 1D.N.	Down_Down
GO:0006139	P04183	Protein	Down_Down
GO:0006139	A0A024R4I4	Protein	Down_Down
GO:0006139	A0A024R1Z4	Protein	Down_Down
GO:0006139	C00365	Metabolite	Down_Down
GO:0006139	C00214	Metabolite	Down_Down
GO:0006139	C11736	Metabolite	Down_Down
GO:0006139	C00364	Metabolite	Down_Down
GO:0006139	GO:0005515	Signif. GO terms	Down_Down
GO:0006139	GO:0005737	Signif. GO terms	Down_Down
GO:0006139	GO:0005524	Signif. GO terms	Down_Down
GO:0006139	GO:0000166	Signif. GO terms	Down_Down
GO:0006139	GO:0046872	Signif. GO terms	Down_Down
GO:0006139	GO:0006139	Signif. GO terms	Down_Down
GO:0006139	C00526	Metabolite	Down_Down
GO:0006139	C04242	Metabolite	Down_Down
GO:0010389	E7ESI2	Protein	Down_Down
GO:0010389	A0A024QZJ8	Protein	Down_Down
GO:0010389	P17612	Protein	Down_Down
GO:0010389	P41208	Protein	Down_Down
GO:0010389	Q9H4M7	Prot. 1D.N.	Down_Down
GO:0010389	A0A087WV25	Protein	Down_Down
GO:0010389	A0A024RBE5	Protein	Down_Down
GO:0010389	P23258	Protein	Down_Down
GO:0010389	A8K8J9	Protein	Down_Down
GO:0010389	O94927	Protein	Down_Down
GO:0010389	O75935	Protein	Down_Down
GO:0010389	A6NF31	Protein	Down_Down
GO:0010389	Q96CS2	Protein	Down_Down
GO:0010389	Q5BJF6	Prot. 1D.N.	Down_Down
GO:0010389	GO:0005515	Signif. GO terms	Down_Down
GO:0010389	GO:0005737	Signif. GO terms	Down_Down
GO:0010389	GO:0005829	Signif. GO terms	Down_Down
GO:0010389	GO:0005813	Signif. GO terms	Down_Down
GO:0010389	GO:0007049	Signif. GO terms	Down_Down
GO:0010389	GO:0051301	Signif. GO terms	Down_Down
GO:0010389	GO:0005815	Signif. GO terms	Down_Down
GO:0010389	GO:0005856	Signif. GO terms	Down_Down
GO:0010389	GO:0005874	Signif. GO terms	Down_Down
GO:0010389	GO:0000086	Signif. GO terms	Down_Down
GO:0010389	GO:0010389	Signif. GO terms	Down_Down
GO:0010389	GO:0097711	Signif. GO terms	Down_Down
GO:0007346	FBXO5	Gene	Down_Down
GO:0007346	MAP2K6	Gene	Down_Down
GO:0007346	A0A024R5P0	Prot. 1D.N.	Down_Down
GO:0007346	A0A024QZ70	Protein	Down_Down
GO:0007346	E9PC49	Protein	Down_Down
GO:0007346	Q92538	Protein	Down_Down
GO:0007346	P33552	Protein	Down_Down
GO:0007346	Q4G1C4	Protein	Down_Down
GO:0007346	P21127	Protein	Down_Down
GO:0007346	GO:0005515	Signif. GO terms	Down_Down
GO:0007346	GO:0005634	Signif. GO terms	Down_Down
GO:0007346	GO:0005737	Signif. GO terms	Down_Down
GO:0007346	GO:0005829	Signif. GO terms	Down_Down
GO:0007346	GO:0006915	Signif. GO terms	Down_Down
GO:0007346	GO:0006468	Signif. GO terms	Down_Down
GO:0007346	GO:0007049	Signif. GO terms	Down_Down
GO:0007346	GO:0019901	Signif. GO terms	Down_Down
GO:0007346	GO:0004672	Signif. GO terms	Down_Down
GO:0007346	GO:0005524	Signif. GO terms	Down_Down
GO:0007346	GO:0000166	Signif. GO terms	Down_Down
GO:0007346	GO:0007346	Signif. GO terms	Down_Down
GO:0007346	GO:0016301	Signif. GO terms	Down_Down
GO:0007346	GO:0016310	Signif. GO terms	Down_Down
GO:0007346	GO:0016740	Signif. GO terms	Down_Down
GO:0007346	GO:0004674	Signif. GO terms	Down_Down
GO:0007346	GO:0042393	Signif. GO terms	Down_Down
GO:0005634	Q99459	Protein	Down_Down
GO:0005634	P15927	Protein	Down_Down
GO:0005634	E9PG40	Protein	Down_Down
GO:0005634	Q13263	Protein	Down_Down
GO:0005634	B4DGU4	Protein	Down_Down
GO:0005634	A6NNK5	Protein	Down_Down
GO:0005634	B1AHC9	Protein	Down_Down
GO:0005634	F5GWX5	Protein	Down_Down
GO:0005634	Q15029	Protein	Down_Down
GO:0005634	P62805	Protein	Down_Down
GO:0005634	Q5T3J3	Protein	Down_Down
GO:0005634	Q15717	Protein	Down_Down
GO:0005634	Q5JR04	Protein	Down_Down
GO:0005634	Q15427	Protein	Down_Down
GO:0005634	P08621	Protein	Down_Down
GO:0005634	B4DIS3	Protein	Down_Down
GO:0005634	Q16514	Protein	Down_Down
GO:0005634	A0A087WYL7	Protein	Down_Down
GO:0005634	Q14978	Protein	Down_Down
GO:0005634	Q12986	Protein	Down_Down
GO:0005634	Q5VWQ0	Protein	Down_Down
GO:0005634	GO:0005515	Signif. GO terms	Down_Down
GO:0005634	GO:0005634	Signif. GO terms	Down_Down
GO:0005634	GO:0005737	Signif. GO terms	Down_Down
GO:0005634	GO:0005829	Signif. GO terms	Down_Down
GO:0005634	GO:0005654	Signif. GO terms	Down_Down
GO:0005654	PCNA	Gene	Down_Down
GO:0005654	Q99459	Protein	Down_Down
GO:0005654	P15927	Protein	Down_Down
GO:0005654	Q13263	Protein	Down_Down
GO:0005654	Q15648	Protein	Down_Down
GO:0005654	B4DGU4	Protein	Down_Down
GO:0005654	A6NNK5	Protein	Down_Down
GO:0005654	Q08211	Protein	Down_Down
GO:0005654	B1AHC9	Protein	Down_Down
GO:0005654	F5GWX5	Protein	Down_Down
GO:0005654	Q15029	Protein	Down_Down
GO:0005654	P62805	Protein	Down_Down
GO:0005654	Q5T3J3	Protein	Down_Down
GO:0005654	Q15717	Protein	Down_Down
GO:0005654	Q15427	Protein	Down_Down
GO:0005654	P08621	Protein	Down_Down
GO:0005654	Q15022	Protein	Down_Down
GO:0005654	B4DIS3	Protein	Down_Down
GO:0005654	Q16514	Protein	Down_Down
GO:0005654	A0A087WYL7	Protein	Down_Down
GO:0005654	P50750	Protein	Down_Down
GO:0005654	Q14978	Protein	Down_Down
GO:0005654	Q12986	Protein	Down_Down
GO:0005654	GO:0005515	Signif. GO terms	Down_Down
GO:0005654	GO:0005634	Signif. GO terms	Down_Down
GO:0005654	GO:0005654	Signif. GO terms	Down_Down
GO:0043596	PCNA	Gene	Down_Down
GO:0043596	P38398	Prot. 1D.N.	Down_Down
GO:0043596	A0A024R1V0	Prot. 1D.N.	Down_Down
GO:0043596	P43699	Prot. 1D.N.	Down_Down
GO:0043596	P49116	Prot. 1D.N.	Down_Down
GO:0043596	F2YGU2	Prot. 1D.N.	Down_Down
GO:0043596	K7PPA8	Prot. 1D.N.	Down_Down
GO:0043596	P04637	Prot. 1D.N.	Down_Down
GO:0043596	Q53GA5	Prot. 1D.N.	Down_Down
GO:0043596	H2EHT1	Prot. 1D.N.	Down_Down
GO:0043596	A0A087X1Q1	Prot. 1D.N.	Down_Down
GO:0043596	A0A087WXZ1	Prot. 1D.N.	Down_Down
GO:0043596	A0A087WT22	Prot. 1D.N.	Down_Down
GO:0043596	P12004	Protein	Down_Down
GO:0043596	B4DUL2	Prot. 1D.N.	Down_Down
GO:0043596	P15927	Protein	Down_Down
GO:0043596	P27694	Prot. 1D.N.	Down_Down
GO:0043596	A4D105	Prot. 1D.N.	Down_Down
GO:0043596	O60264	Protein	Down_Down
GO:0043596	B2R4R0	Prot. 1D.N.	Down_Down
GO:0043596	P62805	Protein	Down_Down
GO:0043596	GO:0005515	Signif. GO terms	Down_Down
GO:0043596	GO:0005634	Signif. GO terms	Down_Down
GO:0043596	GO:0005654	Signif. GO terms	Down_Down
GO:0043596	GO:0003677	Signif. GO terms	Down_Down
GO:0043596	GO:0043596	Signif. GO terms	Down_Down
GO:0043231	O00264	Protein	Down_Down
GO:0043231	Q969X5	Protein	Down_Down
GO:0043231	P04040	Protein	Down_Down
GO:0043231	Q15029	Protein	Down_Down
GO:0043231	Q6KC79	Protein	Down_Down
GO:0043231	P61106	Protein	Down_Down
GO:0043231	B4DDM3	Protein	Down_Down
GO:0043231	A0A024R2M6	Protein	Down_Down
GO:0043231	Q14686	Protein	Down_Down
GO:0043231	Q9NWT8	Prot. 1D.N.	Down_Down
GO:0043231	F8VXU5	Protein	Down_Down
GO:0043231	P23634	Protein	Down_Down
GO:0043231	Q6WKZ4	Protein	Down_Down
GO:0043231	Q6P1M3	Protein	Down_Down
GO:0043231	Q08AM6	Protein	Down_Down
GO:0043231	Q96SQ9	Prot. 1D.N.	Down_Down
GO:0043231	Q9C0C7	Protein	Down_Down
GO:0043231	P60953	Protein	Down_Down
GO:0043231	Q9Y3I0	Protein	Down_Down
GO:0043231	P04004	Protein	Down_Down
GO:0043231	O15027	Protein	Down_Down
GO:0043231	Q5JRA6	Protein	Down_Down
GO:0043231	P38571	Protein	Down_Down
GO:0043231	O14656	Protein	Down_Down
GO:0043231	Q4KWH8	Protein	Down_Down
GO:0043231	GO:0043231	Signif. GO terms	Down_Down
GO:0005694	Q99708	Protein	Down_Down
GO:0005694	Q9UQE7	Protein	Down_Down
GO:0005694	A2ABF8	Protein	Down_Down
GO:0005694	O95347	Protein	Down_Down
GO:0005694	A6NNK5	Protein	Down_Down
GO:0005694	G8JLG1	Protein	Down_Down
GO:0005694	Q14191	Protein	Down_Down
GO:0005694	P09874	Protein	Down_Down
GO:0005694	Q9UNS1	Protein	Down_Down
GO:0005694	B1AHC9	Protein	Down_Down
GO:0005694	P62805	Protein	Down_Down
GO:0005694	Q6KC79	Protein	Down_Down
GO:0005694	Q5T3J3	Protein	Down_Down
GO:0005694	A0A024R5P0	Prot. 1D.N.	Down_Down
GO:0005694	D6RJA0	Protein	Down_Down
GO:0005694	Q8NBT2	Protein	Down_Down
GO:0005694	Q8IY18	Protein	Down_Down
GO:0005694	O43683	Prot. 1D.N.	Down_Down
GO:0005694	A0A024R8M9	Protein	Down_Down
GO:0005694	Q92830	Prot. 1D.N.	Down_Down
GO:0005694	E9PJK2	Protein	Down_Down
GO:0005694	O75935	Protein	Down_Down
GO:0005694	Q9NYP9	Protein	Down_Down
GO:0005694	Q96GD4	Protein	Down_Down
GO:0005694	Q8NDV3	Protein	Down_Down
GO:0005694	GO:0005694	Signif. GO terms	Down_Down
GO:0003688	CDC6	Gene	Down_Down
GO:0003688	MCM5	Gene	Down_Down
GO:0003688	ORC1	Gene	Down_Down
GO:0003688	Q13415	Prot. 1D.N.	Down_Down
GO:0003688	B4DUL2	Prot. 1D.N.	Down_Down
GO:0003688	P15927	Protein	Down_Down
GO:0003688	Q13416	Protein	Down_Down
GO:0003688	P49736	Prot. 1D.N.	Down_Down
GO:0003688	B4DUQ9	Prot. 1D.N.	Down_Down
GO:0003688	J3KQ69	Prot. 1D.N.	Down_Down
GO:0003688	P25205	Protein	Down_Down
GO:0003688	A6NMQ1	Protein	Down_Down
GO:0003688	Q14566	Protein	Down_Down
GO:0003688	E7ESI2	Protein	Down_Down
GO:0003688	A0A024RB77	Prot. 1D.N.	Down_Down
GO:0003688	A0A024RB10	Prot. 1D.N.	Down_Down
GO:0003688	Q08211	Protein	Down_Down
GO:0003688	GO:0005515	Signif. GO terms	Down_Down
GO:0003688	GO:0005634	Signif. GO terms	Down_Down
GO:0003688	GO:0006270	Signif. GO terms	Down_Down
GO:0003688	GO:0000082	Signif. GO terms	Down_Down
GO:0003688	GO:0005654	Signif. GO terms	Down_Down
GO:0003688	GO:0006260	Signif. GO terms	Down_Down
GO:0003688	GO:0000166	Signif. GO terms	Down_Down
GO:0003688	GO:0003688	Signif. GO terms	Down_Down
GO:0003688	GO:0003677	Signif. GO terms	Down_Down
GO:0032135	P38398	Prot. 1D.N.	Down_Down
GO:0032135	A0A024R1V0	Prot. 1D.N.	Down_Down
GO:0032135	P12004	Protein	Down_Down
GO:0032135	B4DUL2	Prot. 1D.N.	Down_Down
GO:0032135	P15927	Protein	Down_Down
GO:0032135	P27694	Prot. 1D.N.	Down_Down
GO:0032135	A4D105	Prot. 1D.N.	Down_Down
GO:0032135	P35244	Prot. 1D.N.	Down_Down
GO:0032135	A4D2F2	Protein	Down_Down
GO:0032135	O60921	Prot. 1D.N.	Down_Down
GO:0032135	Q06609	Prot. 1D.N.	Down_Down
GO:0032135	Q13263	Protein	Down_Down
GO:0032135	P43246	Prot. 1D.N.	Down_Down
GO:0032135	A0A024R045	Prot. 1D.N.	Down_Down
GO:0032135	O60671	Prot. 1D.N.	Down_Down
GO:0032135	P43351	Prot. 1D.N.	Down_Down
GO:0032135	Q5DR82	Prot. 1D.N.	Down_Down
GO:0032135	B7Z5Q6	Prot. 1D.N.	Down_Down
GO:0032135	B7Z2G8	Prot. 1D.N.	Down_Down
GO:0032135	F5GX32	Prot. 1D.N.	Down_Down
GO:0032135	P20585	Protein	Down_Down
GO:0032135	Q99638	Prot. 1D.N.	Down_Down
GO:0032135	Q9H4M7	Prot. 1D.N.	Down_Down
GO:0032135	B2R4R0	Prot. 1D.N.	Down_Down
GO:0032135	P62805	Protein	Down_Down
GO:0032135	GO:0032135	Signif. GO terms	Down_Down
GO:0032405	MSH6	Gene	Down_Down
GO:0032405	PCNA	Gene	Down_Down
GO:0032405	P38398	Prot. 1D.N.	Down_Down
GO:0032405	A0A024R1V0	Prot. 1D.N.	Down_Down
GO:0032405	P43699	Prot. 1D.N.	Down_Down
GO:0032405	P49116	Prot. 1D.N.	Down_Down
GO:0032405	F2YGU2	Prot. 1D.N.	Down_Down
GO:0032405	K7PPA8	Prot. 1D.N.	Down_Down
GO:0032405	P04637	Prot. 1D.N.	Down_Down
GO:0032405	Q53GA5	Prot. 1D.N.	Down_Down
GO:0032405	H2EHT1	Prot. 1D.N.	Down_Down
GO:0032405	A0A087X1Q1	Prot. 1D.N.	Down_Down
GO:0032405	A0A087WXZ1	Prot. 1D.N.	Down_Down
GO:0032405	A0A087WT22	Prot. 1D.N.	Down_Down
GO:0032405	P12004	Protein	Down_Down
GO:0032405	B4DUL2	Prot. 1D.N.	Down_Down
GO:0032405	P15927	Protein	Down_Down
GO:0032405	Q14191	Protein	Down_Down
GO:0032405	GO:0005515	Signif. GO terms	Down_Down
GO:0032405	GO:0005634	Signif. GO terms	Down_Down
GO:0032405	GO:0005654	Signif. GO terms	Down_Down
GO:0032405	GO:0006281	Signif. GO terms	Down_Down
GO:0032405	GO:0006974	Signif. GO terms	Down_Down
GO:0032405	GO:0003677	Signif. GO terms	Down_Down
GO:0032405	GO:0032405	Signif. GO terms	Down_Down
GO:0032405	GO:0003682	Signif. GO terms	Down_Down
GO:0010997	GO:0004725	Signif. GO terms	Down_Down
GO:0010997	C04549	Metabolite	Down_Down
GO:0010997	C01194	Metabolite	Down_Down
GO:0010997	C05981	Metabolite	Down_Down
GO:0010997	C04637	Metabolite	Down_Down
GO:0010997	CLSPN	Gene	Down_Down
GO:0010997	FBXO5	Gene	Down_Down
GO:0010997	P10275	Prot. 1D.N.	Down_Down
GO:0010997	Q9NUA2	Prot. 1D.N.	Down_Down
GO:0010997	F1D8N5	Prot. 1D.N.	Down_Down
GO:0010997	A0A087WUX9	Prot. 1D.N.	Down_Down
GO:0010997	G4VV16	Prot. 1D.N.	Down_Down
GO:0010997	A0A087WVR4	Prot. 1D.N.	Down_Down
GO:0010997	P01106	Prot. 1D.N.	Down_Down
GO:0010997	F6KD01	Prot. 1D.N.	Down_Down
GO:0010997	P60484	Protein	Down_Down
GO:0010997	Q5VUA4	Protein	Down_Down
GO:0010997	GO:0005515	Signif. GO terms	Down_Down
GO:0010997	GO:0005634	Signif. GO terms	Down_Down
GO:0010997	GO:0005737	Signif. GO terms	Down_Down
GO:0010997	GO:0005829	Signif. GO terms	Down_Down
GO:0010997	GO:0019901	Signif. GO terms	Down_Down
GO:0010997	GO:0005654	Signif. GO terms	Down_Down
GO:0010997	GO:0010997	Signif. GO terms	Down_Down
GO:0010997	GO:0016579	Signif. GO terms	Down_Down
GO:0010997	GO:0008284	Signif. GO terms	Down_Down
GO:0048856	B4DUL2	Prot. 1D.N.	Down_Down
GO:0048856	P15927	Protein	Down_Down
GO:0048856	P27694	Prot. 1D.N.	Down_Down
GO:0048856	A4D105	Prot. 1D.N.	Down_Down
GO:0048856	P35244	Prot. 1D.N.	Down_Down
GO:0048856	A0A024RBE7	Prot. 1D.N.	Down_Down
GO:0048856	P42167	Prot. 1D.N.	Down_Down
GO:0048856	Q59G12	Prot. 1D.N.	Down_Down
GO:0048856	A0A024RBH7	Prot. 1D.N.	Down_Down
GO:0048856	G5E972	Protein	Down_Down
GO:0048856	P42166	Prot. 1D.N.	Down_Down
GO:0048856	A0A024R813	Protein	Down_Down
GO:0048856	A0A0S2Z3Q2	Prot. 1D.N.	Down_Down
GO:0048856	B4DIV6	Prot. 1D.N.	Down_Down
GO:0048856	O95677	Prot. 1D.N.	Down_Down
GO:0048856	B4DRQ6	Prot. 1D.N.	Down_Down
GO:0048856	F2Z2Y1	Prot. 1D.N.	Down_Down
GO:0048856	Q96CJ7	Prot. 1D.N.	Down_Down
GO:0048856	A0A0S2Z3V9	Prot. 1D.N.	Down_Down
GO:0048856	GO:0005515	Signif. GO terms	Down_Down
GO:0048856	GO:0005634	Signif. GO terms	Down_Down
GO:0048856	GO:0005737	Signif. GO terms	Down_Down
GO:0048856	GO:0005654	Signif. GO terms	Down_Down
GO:0048856	GO:0046872	Signif. GO terms	Down_Down
GO:0048856	E9PLN6	Prot. 1D.N.	Down_Down
GO:0048856	GO:0048856	Signif. GO terms	Down_Down
GO:0048513	P38398	Prot. 1D.N.	Down_Down
GO:0048513	A0A024R1V0	Prot. 1D.N.	Down_Down
GO:0048513	B4DUL2	Prot. 1D.N.	Down_Down
GO:0048513	P15927	Protein	Down_Down
GO:0048513	E9PG40	Protein	Down_Down
GO:0048513	P27694	Prot. 1D.N.	Down_Down
GO:0048513	Q13263	Protein	Down_Down
GO:0048513	B4DDL9	Prot. 1D.N.	Down_Down
GO:0048513	E7ESI2	Protein	Down_Down
GO:0048513	P24941	Prot. 1D.N.	Down_Down
GO:0048513	A0A024RB77	Prot. 1D.N.	Down_Down
GO:0048513	A0A024RB10	Prot. 1D.N.	Down_Down
GO:0048513	G3V5T9	Prot. 1D.N.	Down_Down
GO:0048513	B4DGU4	Protein	Down_Down
GO:0048513	Q08211	Protein	Down_Down
GO:0048513	P09874	Protein	Down_Down
GO:0048513	B1AHC9	Protein	Down_Down
GO:0048513	A0A024R475	Prot. 1D.N.	Down_Down
GO:0048513	F5GWX5	Protein	Down_Down
GO:0048513	Q9H4M7	Prot. 1D.N.	Down_Down
GO:0048513	B3KX19	Prot. 1D.N.	Down_Down
GO:0048513	Q15029	Protein	Down_Down
GO:0048513	B2R4R0	Prot. 1D.N.	Down_Down
GO:0048513	P62805	Protein	Down_Down
GO:0048513	Q15717	Protein	Down_Down
GO:0048513	GO:0048513	Signif. GO terms	Down_Down
GO:0051252	B4DUL2	Prot. 1D.N.	Down_Down
GO:0051252	P15927	Protein	Down_Down
GO:0051252	P27694	Prot. 1D.N.	Down_Down
GO:0051252	A0A024RB53	Prot. 1D.N.	Down_Down
GO:0051252	P09651	Prot. 1D.N.	Down_Down
GO:0051252	A0A024RAZ7	Prot. 1D.N.	Down_Down
GO:0051252	B7Z600	Prot. 1D.N.	Down_Down
GO:0051252	Q13618	Prot. 1D.N.	Down_Down
GO:0051252	A0A024R475	Prot. 1D.N.	Down_Down
GO:0051252	P22626	Protein	Down_Down
GO:0051252	B3KX19	Prot. 1D.N.	Down_Down
GO:0051252	Q15029	Protein	Down_Down
GO:0051252	Q96EP5	Protein	Down_Down
GO:0051252	Q15717	Protein	Down_Down
GO:0051252	O14979	Protein	Down_Down
GO:0051252	Q13151	Protein	Down_Down
GO:0051252	B4DHE8	Protein	Down_Down
GO:0051252	Q15427	Protein	Down_Down
GO:0051252	Q14011	Protein	Down_Down
GO:0051252	GO:0005515	Signif. GO terms	Down_Down
GO:0051252	GO:0005634	Signif. GO terms	Down_Down
GO:0051252	GO:0005737	Signif. GO terms	Down_Down
GO:0051252	GO:0003723	Signif. GO terms	Down_Down
GO:0051252	GO:0003676	Signif. GO terms	Down_Down
GO:0051252	GO:1990904	Signif. GO terms	Down_Down
GO:0051252	GO:0051252	Signif. GO terms	Down_Down
GO:0007275	P39880	Protein	Down_Down
GO:0007275	Q15648	Protein	Down_Down
GO:0007275	E7ESI2	Protein	Down_Down
GO:0007275	O60341	Protein	Down_Down
GO:0007275	Q9UNS1	Protein	Down_Down
GO:0007275	Q92499	Protein	Down_Down
GO:0007275	A0A024R813	Protein	Down_Down
GO:0007275	Q96EP5	Protein	Down_Down
GO:0007275	Q6KC79	Protein	Down_Down
GO:0007275	Q86W42	Protein	Down_Down
GO:0007275	Q07820	Protein	Down_Down
GO:0007275	P11309	Prot. 1D.N.	Down_Down
GO:0007275	Q16626	Protein	Down_Down
GO:0007275	P41134	Protein	Down_Down
GO:0007275	O00499	Protein	Down_Down
GO:0007275	E9PC49	Protein	Down_Down
GO:0007275	E9PFE2	Protein	Down_Down
GO:0007275	A8K033	Protein	Down_Down
GO:0007275	P61962	Protein	Down_Down
GO:0007275	Q9C0C7	Protein	Down_Down
GO:0007275	Q5BJF6	Prot. 1D.N.	Down_Down
GO:0007275	Q9H3U1	Protein	Down_Down
GO:0007275	Q5TAP6	Protein	Down_Down
GO:0007275	A8MU58	Protein	Down_Down
GO:0007275	Q9BV38	Protein	Down_Down
GO:0007275	GO:0007275	Signif. GO terms	Down_Down
GO:0010564	B9EIS5	Prot. 1D.N.	Down_Down
GO:0010564	A2RUU9	Prot. 1D.N.	Down_Down
GO:0010564	Q15154	Prot. 1D.N.	Down_Down
GO:0010564	A0A024RAV5	Prot. 1D.N.	Down_Down
GO:0010564	P01116	Prot. 1D.N.	Down_Down
GO:0010564	I1SRC5	Prot. 1D.N.	Down_Down
GO:0010564	L7RSL8	Prot. 1D.N.	Down_Down
GO:0010564	Q8TD16	Protein	Down_Down
GO:0010564	Q96FU2	Prot. 1D.N.	Down_Down
GO:0010564	Q9Y2I6	Prot. 1D.N.	Down_Down
GO:0010564	O75665	Prot. 1D.N.	Down_Down
GO:0010564	A6NF31	Protein	Down_Down
GO:0010564	E9KL37	Prot. 1D.N.	Down_Down
GO:0010564	Q66GS9	Prot. 1D.N.	Down_Down
GO:0010564	Q8N0Z3	Prot. 1D.N.	Down_Down
GO:0010564	P40222	Protein	Down_Down
GO:0010564	Q9NUQ3	Protein	Down_Down
GO:0010564	Q9NYP9	Protein	Down_Down
GO:0010564	GO:0005634	Signif. GO terms	Down_Down
GO:0010564	GO:0005737	Signif. GO terms	Down_Down
GO:0010564	GO:0005829	Signif. GO terms	Down_Down
GO:0010564	GO:0007049	Signif. GO terms	Down_Down
GO:0010564	GO:0031965	Signif. GO terms	Down_Down
GO:0010564	GO:0008134	Signif. GO terms	Down_Down
GO:0010564	GO:0019905	Signif. GO terms	Down_Down
GO:0010564	GO:0010564	Signif. GO terms	Down_Down
GO:0016570	A0A024R0Z6	Prot. 1D.N.	Down_Down
GO:0016570	Q6UX01	Prot. 1D.N.	Down_Down
GO:0016570	A0A0S2Z6E3	Prot. 1D.N.	Down_Down
GO:0016570	A0A024R0Y9	Prot. 1D.N.	Down_Down
GO:0016570	Q96GD4	Protein	Down_Down
GO:0016570	Q96T11	Prot. 1D.N.	Down_Down
GO:0016570	Q9H4D1	Prot. 1D.N.	Down_Down
GO:0016570	A0A024RDM3	Prot. 1D.N.	Down_Down
GO:0016570	Q9NRM7	Prot. 1D.N.	Down_Down
GO:0016570	F1T0I1	Prot. 1D.N.	Down_Down
GO:0016570	O15027	Protein	Down_Down
GO:0016570	J3KNL6	Prot. 1D.N.	Down_Down
GO:0016570	Q5JRA6	Protein	Down_Down
GO:0016570	GO:0005515	Signif. GO terms	Down_Down
GO:0016570	GO:0005634	Signif. GO terms	Down_Down
GO:0016570	GO:0005737	Signif. GO terms	Down_Down
GO:0016570	GO:0005829	Signif. GO terms	Down_Down
GO:0016570	GO:0007049	Signif. GO terms	Down_Down
GO:0016570	GO:0051301	Signif. GO terms	Down_Down
GO:0016570	GO:0005654	Signif. GO terms	Down_Down
GO:0016570	GO:0005524	Signif. GO terms	Down_Down
GO:0016570	GO:0000166	Signif. GO terms	Down_Down
GO:0016570	GO:0005856	Signif. GO terms	Down_Down
GO:0016570	GO:0046872	Signif. GO terms	Down_Down
GO:0016570	GO:0016740	Signif. GO terms	Down_Down
GO:0016570	GO:0016570	Signif. GO terms	Down_Down
GO:0048468	P38398	Prot. 1D.N.	Down_Down
GO:0048468	A0A024R1V0	Prot. 1D.N.	Down_Down
GO:0048468	Q99459	Protein	Down_Down
GO:0048468	B4DUL2	Prot. 1D.N.	Down_Down
GO:0048468	P15927	Protein	Down_Down
GO:0048468	E9PG40	Protein	Down_Down
GO:0048468	P27694	Prot. 1D.N.	Down_Down
GO:0048468	A4D105	Prot. 1D.N.	Down_Down
GO:0048468	P35244	Prot. 1D.N.	Down_Down
GO:0048468	P07992	Prot. 1D.N.	Down_Down
GO:0048468	A0A024R0Q6	Protein	Down_Down
GO:0048468	Q504U8	Prot. 1D.N.	Down_Down
GO:0048468	E7BSV0	Prot. 1D.N.	Down_Down
GO:0048468	F2YGG7	Prot. 1D.N.	Down_Down
GO:0048468	E9PFD7	Prot. 1D.N.	Down_Down
GO:0048468	B7Z2I3	Prot. 1D.N.	Down_Down
GO:0048468	P00533	Prot. 1D.N.	Down_Down
GO:0048468	A6NNK5	Protein	Down_Down
GO:0048468	Q9Y4K3	Protein	Down_Down
GO:0048468	A8K033	Protein	Down_Down
GO:0048468	P04264	Protein	Down_Down
GO:0048468	GO:0005515	Signif. GO terms	Down_Down
GO:0048468	GO:0005634	Signif. GO terms	Down_Down
GO:0048468	GO:0005737	Signif. GO terms	Down_Down
GO:0048468	GO:0006974	Signif. GO terms	Down_Down
GO:0048468	GO:0048468	Signif. GO terms	Down_Down
GO:0006366	P17676	Protein	Down_Down
GO:0006366	P49716	Protein	Down_Down
GO:0006366	A0A024R682	Protein	Down_Down
GO:0006366	Q15911	Protein	Down_Down
GO:0006366	Q92804	Protein	Down_Down
GO:0006366	P09874	Protein	Down_Down
GO:0006366	P19388	Protein	Down_Down
GO:0006366	D6R9G1	Protein	Down_Down
GO:0006366	B2R4R0	Prot. 1D.N.	Down_Down
GO:0006366	P62805	Protein	Down_Down
GO:0006366	Q15542	Protein	Down_Down
GO:0006366	Q12962	Protein	Down_Down
GO:0006366	Q16514	Protein	Down_Down
GO:0006366	Q15545	Prot. 1D.N.	Down_Down
GO:0006366	Q9Y5B0	Protein	Down_Down
GO:0006366	P50750	Protein	Down_Down
GO:0006366	E9PFE2	Protein	Down_Down
GO:0006366	H0YL19	Protein	Down_Down
GO:0006366	Q12986	Protein	Down_Down
GO:0006366	Q15714	Protein	Down_Down
GO:0006366	GO:0005515	Signif. GO terms	Down_Down
GO:0006366	GO:0005634	Signif. GO terms	Down_Down
GO:0006366	GO:0005737	Signif. GO terms	Down_Down
GO:0006366	GO:0005654	Signif. GO terms	Down_Down
GO:0006366	GO:0045944	Signif. GO terms	Down_Down
GO:0006366	GO:0006366	Signif. GO terms	Down_Down
GO:0006325	P26358	Protein	Down_Down
GO:0006325	Q13547	Protein	Down_Down
GO:0006325	A6NEM2	Protein	Down_Down
GO:0006325	Q13263	Protein	Down_Down
GO:0006325	A2ABF8	Protein	Down_Down
GO:0006325	Q9Y230	Protein	Down_Down
GO:0006325	O60341	Protein	Down_Down
GO:0006325	Q15014	Protein	Down_Down
GO:0006325	Q8TDB6	Protein	Down_Down
GO:0006325	O60264	Protein	Down_Down
GO:0006325	F5GWX5	Protein	Down_Down
GO:0006325	A0A024R813	Protein	Down_Down
GO:0006325	Q15022	Protein	Down_Down
GO:0006325	P61964	Protein	Down_Down
GO:0006325	B4DIS3	Protein	Down_Down
GO:0006325	Q15291	Protein	Down_Down
GO:0006325	D6RJA0	Protein	Down_Down
GO:0006325	Q9UPS6	Prot. 1D.N.	Down_Down
GO:0006325	A0A024R597	Protein	Down_Down
GO:0006325	E9PC49	Protein	Down_Down
GO:0006325	E9PJK2	Protein	Down_Down
GO:0006325	E7ETR0	Protein	Down_Down
GO:0006325	B5MCW3	Protein	Down_Down
GO:0006325	P54646	Protein	Down_Down
GO:0006325	Q5VWQ0	Protein	Down_Down
GO:0006325	GO:0006325	Signif. GO terms	Down_Down
GO:1903507	NPAT	Gene	Down_Down
GO:1903507	Q99708	Protein	Down_Down
GO:1903507	Q13263	Protein	Down_Down
GO:1903507	Q9Y230	Protein	Down_Down
GO:1903507	Q9H4M7	Prot. 1D.N.	Down_Down
GO:1903507	Q5T3J3	Protein	Down_Down
GO:1903507	P78317	Prot. 1D.N.	Down_Down
GO:1903507	A0A024R189	Protein	Down_Down
GO:1903507	O95551	Protein	Down_Down
GO:1903507	GO:0005515	Signif. GO terms	Down_Down
GO:1903507	GO:0005634	Signif. GO terms	Down_Down
GO:1903507	GO:0005737	Signif. GO terms	Down_Down
GO:1903507	GO:0016787	Signif. GO terms	Down_Down
GO:1903507	GO:0005654	Signif. GO terms	Down_Down
GO:1903507	GO:0006281	Signif. GO terms	Down_Down
GO:1903507	GO:0006974	Signif. GO terms	Down_Down
GO:1903507	GO:0003714	Signif. GO terms	Down_Down
GO:1903507	GO:0046872	Signif. GO terms	Down_Down
GO:1903507	GO:0003697	Signif. GO terms	Down_Down
GO:1903507	GO:0016032	Signif. GO terms	Down_Down
GO:1903507	GO:1903507	Signif. GO terms	Down_Down
GO:1903507	GO:0006357	Signif. GO terms	Down_Down
GO:1903507	GO:0000118	Signif. GO terms	Down_Down
GO:1903507	GO:0016575	Signif. GO terms	Down_Down
GO:1903507	GO:0004518	Signif. GO terms	Down_Down
GO:1903507	GO:0090305	Signif. GO terms	Down_Down
GO:0006351	P49116	Prot. 1D.N.	Down_Down
GO:0006351	F2YGU2	Prot. 1D.N.	Down_Down
GO:0006351	P19388	Protein	Down_Down
GO:0006351	Q12905	Protein	Down_Down
GO:0006351	Q16531	Prot. 1D.N.	Down_Down
GO:0006351	Q7L5N1	Prot. 1D.N.	Down_Down
GO:0006351	Q96I24	Protein	Down_Down
GO:0006351	Q9BTC0	Protein	Down_Down
GO:0006351	Q9H9Y6	Prot. 1D.N.	Down_Down
GO:0006351	B7Z1W6	Prot. 1D.N.	Down_Down
GO:0006351	A0A024R7W9	Prot. 1D.N.	Down_Down
GO:0006351	Q92905	Prot. 1D.N.	Down_Down
GO:0006351	Q86VP6	Prot. 1D.N.	Down_Down
GO:0006351	Q3B726	Protein	Down_Down
GO:0006351	B4DJV5	Protein	Down_Down
GO:0006351	Q13619	Protein	Down_Down
GO:0006351	A0A0A0MR50	Prot. 1D.N.	Down_Down
GO:0006351	Q9BW61	Protein	Down_Down
GO:0006351	GO:0005515	Signif. GO terms	Down_Down
GO:0006351	GO:0005634	Signif. GO terms	Down_Down
GO:0006351	GO:0005654	Signif. GO terms	Down_Down
GO:0006351	GO:0005730	Signif. GO terms	Down_Down
GO:0006351	GO:0006351	Signif. GO terms	Down_Down
GO:0006351	GO:0006361	Signif. GO terms	Down_Down
GO:0006351	GO:0006362	Signif. GO terms	Down_Down
GO:0006351	GO:0006363	Signif. GO terms	Down_Down
GO:0016070	P38398	Prot. 1D.N.	Down_Down
GO:0016070	A0A024R1V0	Prot. 1D.N.	Down_Down
GO:0016070	B4DUL2	Prot. 1D.N.	Down_Down
GO:0016070	P15927	Protein	Down_Down
GO:0016070	P52272	Protein	Down_Down
GO:0016070	P19388	Protein	Down_Down
GO:0016070	P22626	Protein	Down_Down
GO:0016070	O43390	Protein	Down_Down
GO:0016070	B7ZLE5	Prot. 1D.N.	Down_Down
GO:0016070	P02751	Prot. 1D.N.	Down_Down
GO:0016070	Q6MZM7	Prot. 1D.N.	Down_Down
GO:0016070	Q6MZF4	Prot. 1D.N.	Down_Down
GO:0016070	Q6N084	Prot. 1D.N.	Down_Down
GO:0016070	Q9HCE1	Prot. 1D.N.	Down_Down
GO:0016070	Q5JR04	Protein	Down_Down
GO:0016070	Q13151	Protein	Down_Down
GO:0016070	O75792	Protein	Down_Down
GO:0016070	Q15365	Protein	Down_Down
GO:0016070	Q15007	Protein	Down_Down
GO:0016070	GO:0005515	Signif. GO terms	Down_Down
GO:0016070	GO:0005634	Signif. GO terms	Down_Down
GO:0016070	GO:0005829	Signif. GO terms	Down_Down
GO:0016070	GO:0005654	Signif. GO terms	Down_Down
GO:0016070	GO:0003723	Signif. GO terms	Down_Down
GO:0016070	GO:0003676	Signif. GO terms	Down_Down
GO:0016070	GO:0016070	Signif. GO terms	Down_Down
GO:0007420	P49116	Prot. 1D.N.	Down_Down
GO:0007420	F2YGU2	Prot. 1D.N.	Down_Down
GO:0007420	Q15911	Protein	Down_Down
GO:0007420	P54920	Protein	Down_Down
GO:0007420	Q15648	Protein	Down_Down
GO:0007420	A0A024R1D9	Protein	Down_Down
GO:0007420	Q14191	Protein	Down_Down
GO:0007420	B1AHC9	Protein	Down_Down
GO:0007420	Q6KC79	Protein	Down_Down
GO:0007420	Q5T3J3	Protein	Down_Down
GO:0007420	A7XZY7	Protein	Down_Down
GO:0007420	P08754	Protein	Down_Down
GO:0007420	Q14686	Protein	Down_Down
GO:0007420	P41134	Protein	Down_Down
GO:0007420	O43175	Protein	Down_Down
GO:0007420	A0A024R0L6	Protein	Down_Down
GO:0007420	Q9NX09	Prot. 1D.N.	Down_Down
GO:0007420	GO:0005515	Signif. GO terms	Down_Down
GO:0007420	GO:0005634	Signif. GO terms	Down_Down
GO:0007420	GO:0005737	Signif. GO terms	Down_Down
GO:0007420	GO:0005829	Signif. GO terms	Down_Down
GO:0007420	GO:0005654	Signif. GO terms	Down_Down
GO:0007420	GO:0070062	Signif. GO terms	Down_Down
GO:0007420	GO:0030182	Signif. GO terms	Down_Down
GO:0007420	GO:0007420	Signif. GO terms	Down_Down
GO:0007420	GO:0032984	Signif. GO terms	Down_Down
GO:0016032	MSH6	Gene	Down_Down
GO:0016032	PCNA	Gene	Down_Down
GO:0016032	P12004	Protein	Down_Down
GO:0016032	Q13263	Protein	Down_Down
GO:0016032	B4DGU4	Protein	Down_Down
GO:0016032	A0A024QZJ8	Protein	Down_Down
GO:0016032	Q08211	Protein	Down_Down
GO:0016032	Q96EE3	Protein	Down_Down
GO:0016032	B1AHC9	Protein	Down_Down
GO:0016032	Q5JR04	Protein	Down_Down
GO:0016032	Q07812	Protein	Down_Down
GO:0016032	P31946	Protein	Down_Down
GO:0016032	A7XZY7	Protein	Down_Down
GO:0016032	Q14258	Protein	Down_Down
GO:0016032	A0A024R5C4	Protein	Down_Down
GO:0016032	O00499	Protein	Down_Down
GO:0016032	Q92830	Prot. 1D.N.	Down_Down
GO:0016032	E9PC49	Protein	Down_Down
GO:0016032	Q9H444	Protein	Down_Down
GO:0016032	Q13546	Protein	Down_Down
GO:0016032	Q13619	Protein	Down_Down
GO:0016032	P62877	Protein	Down_Down
GO:0016032	P52292	Protein	Down_Down
GO:0016032	Q12986	Protein	Down_Down
GO:0016032	Q96PU5	Protein	Down_Down
GO:0016032	GO:0016032	Signif. GO terms	Down_Down
GO:0006355	E2F7	Gene	Down_Down
GO:0006355	P17676	Protein	Down_Down
GO:0006355	P49716	Protein	Down_Down
GO:0006355	P39880	Protein	Down_Down
GO:0006355	P32519	Prot. 1D.N.	Down_Down
GO:0006355	A0A024R682	Protein	Down_Down
GO:0006355	A0A024RBG7	Protein	Down_Down
GO:0006355	A0A024R168	Protein	Down_Down
GO:0006355	B7Z5N5	Protein	Down_Down
GO:0006355	Q15911	Protein	Down_Down
GO:0006355	A6NEM2	Protein	Down_Down
GO:0006355	Q15648	Protein	Down_Down
GO:0006355	O60341	Protein	Down_Down
GO:0006355	Q15014	Protein	Down_Down
GO:0006355	Q5T3J3	Protein	Down_Down
GO:0006355	Q15022	Protein	Down_Down
GO:0006355	A0A024R087	Protein	Down_Down
GO:0006355	A0A024R597	Protein	Down_Down
GO:0006355	Q92830	Prot. 1D.N.	Down_Down
GO:0006355	E9PFE2	Protein	Down_Down
GO:0006355	O94776	Protein	Down_Down
GO:0006355	Q12986	Protein	Down_Down
GO:0006355	P17028	Protein	Down_Down
GO:0006355	B5MCW3	Protein	Down_Down
GO:0006355	Q8ND82	Protein	Down_Down
GO:0006355	GO:0006355	Signif. GO terms	Down_Down
GO:1903506	B4DUL2	Prot. 1D.N.	Down_Down
GO:1903506	P15927	Protein	Down_Down
GO:1903506	P27694	Prot. 1D.N.	Down_Down
GO:1903506	P11142	Prot. 1D.N.	Down_Down
GO:1903506	Q53HF2	Prot. 1D.N.	Down_Down
GO:1903506	V9HW22	Prot. 1D.N.	Down_Down
GO:1903506	B4DGU4	Protein	Down_Down
GO:1903506	Q08211	Protein	Down_Down
GO:1903506	Q92499	Protein	Down_Down
GO:1903506	P62805	Protein	Down_Down
GO:1903506	Q9UKM9	Protein	Down_Down
GO:1903506	Q13643	Protein	Down_Down
GO:1903506	Q96C98	Prot. 1D.N.	Down_Down
GO:1903506	O95297	Protein	Down_Down
GO:1903506	GO:0005515	Signif. GO terms	Down_Down
GO:1903506	GO:0005634	Signif. GO terms	Down_Down
GO:1903506	GO:0005737	Signif. GO terms	Down_Down
GO:1903506	GO:0030018	Signif. GO terms	Down_Down
GO:1903506	GO:0046872	Signif. GO terms	Down_Down
GO:1903506	GO:0003712	Signif. GO terms	Down_Down
GO:1903506	GO:0007517	Signif. GO terms	Down_Down
GO:1903506	GO:0003779	Signif. GO terms	Down_Down
GO:1903506	GO:0030036	Signif. GO terms	Down_Down
GO:1903506	GO:0005925	Signif. GO terms	Down_Down
GO:1903506	GO:1903506	Signif. GO terms	Down_Down
GO:1903506	GO:0001725	Signif. GO terms	Down_Down
GO:2001141	F1D8N3	Prot. 1D.N.	Down_Down
GO:2001141	Q92731	Prot. 1D.N.	Down_Down
GO:2001141	Q0PTK2	Prot. 1D.N.	Down_Down
GO:2001141	Q7LCB3	Prot. 1D.N.	Down_Down
GO:2001141	Q15648	Protein	Down_Down
GO:2001141	Q9NPJ6	Prot. 1D.N.	Down_Down
GO:2001141	A0A024RDY7	Prot. 1D.N.	Down_Down
GO:2001141	B2R4R0	Prot. 1D.N.	Down_Down
GO:2001141	P62805	Protein	Down_Down
GO:2001141	Q96G25	Prot. 1D.N.	Down_Down
GO:2001141	O43513	Prot. 1D.N.	Down_Down
GO:2001141	Q6IAZ5	Prot. 1D.N.	Down_Down
GO:2001141	A0N0Q1	Prot. 1D.N.	Down_Down
GO:2001141	P51679	Prot. 1D.N.	Down_Down
GO:2001141	Q12962	Protein	Down_Down
GO:2001141	Q16514	Protein	Down_Down
GO:2001141	Q70IA6	Prot. 1D.N.	Down_Down
GO:2001141	A0A087WYL7	Protein	Down_Down
GO:2001141	Q9NVC6	Prot. 1D.N.	Down_Down
GO:2001141	A0A024RAW0	Prot. 1D.N.	Down_Down
GO:2001141	Q9BTT4	Protein	Down_Down
GO:2001141	P49336	Prot. 1D.N.	Down_Down
GO:2001141	O60244	Prot. 1D.N.	Down_Down
GO:2001141	Q6P2C8	Protein	Down_Down
GO:2001141	Q9Y2X0	Prot. 1D.N.	Down_Down
GO:2001141	GO:2001141	Signif. GO terms	Down_Down
GO:0051276	P49116	Prot. 1D.N.	Down_Down
GO:0051276	F2YGU2	Prot. 1D.N.	Down_Down
GO:0051276	Q9UQE7	Protein	Down_Down
GO:0051276	A0A024R0Q6	Protein	Down_Down
GO:0051276	O95347	Protein	Down_Down
GO:0051276	G8JLG1	Protein	Down_Down
GO:0051276	A0A024R2G2	Prot. 1D.N.	Down_Down
GO:0051276	Q9BXW9	Prot. 1D.N.	Down_Down
GO:0051276	A0A024R9J0	Prot. 1D.N.	Down_Down
GO:0051276	O60216	Prot. 1D.N.	Down_Down
GO:0051276	Q9H4M7	Prot. 1D.N.	Down_Down
GO:0051276	P62805	Protein	Down_Down
GO:0051276	A6NHR9	Protein	Down_Down
GO:0051276	A0A024R5D6	Prot. 1D.N.	Down_Down
GO:0051276	Q96FF9	Prot. 1D.N.	Down_Down
GO:0051276	Q8NDV3	Protein	Down_Down
GO:0051276	GO:0005515	Signif. GO terms	Down_Down
GO:0051276	GO:0005634	Signif. GO terms	Down_Down
GO:0051276	GO:0005829	Signif. GO terms	Down_Down
GO:0051276	GO:0007049	Signif. GO terms	Down_Down
GO:0051276	GO:0005654	Signif. GO terms	Down_Down
GO:0051276	GO:0005524	Signif. GO terms	Down_Down
GO:0051276	GO:0000166	Signif. GO terms	Down_Down
GO:0051276	GO:0005694	Signif. GO terms	Down_Down
GO:0051276	GO:0003677	Signif. GO terms	Down_Down
GO:0051276	GO:0051276	Signif. GO terms	Down_Down
GO:0006357	P49716	Protein	Down_Down
GO:0006357	P39880	Protein	Down_Down
GO:0006357	A0A024R682	Protein	Down_Down
GO:0006357	Q13547	Protein	Down_Down
GO:0006357	A2ABF8	Protein	Down_Down
GO:0006357	Q9Y230	Protein	Down_Down
GO:0006357	Q15648	Protein	Down_Down
GO:0006357	B4DGU4	Protein	Down_Down
GO:0006357	O60341	Protein	Down_Down
GO:0006357	Q08211	Protein	Down_Down
GO:0006357	O60264	Protein	Down_Down
GO:0006357	F5GWX5	Protein	Down_Down
GO:0006357	A0A024R597	Protein	Down_Down
GO:0006357	Q15545	Prot. 1D.N.	Down_Down
GO:0006357	O75528	Protein	Down_Down
GO:0006357	Q96BN2	Protein	Down_Down
GO:0006357	A0A087WYL7	Protein	Down_Down
GO:0006357	A0A024R8C5	Protein	Down_Down
GO:0006357	Q9BTT4	Protein	Down_Down
GO:0006357	Q6P2C8	Protein	Down_Down
GO:0006357	Q92830	Prot. 1D.N.	Down_Down
GO:0006357	E9PFE2	Protein	Down_Down
GO:0006357	E7ETR0	Protein	Down_Down
GO:0006357	P33552	Protein	Down_Down
GO:0006357	B5MCW3	Protein	Down_Down
GO:0006357	GO:0006357	Signif. GO terms	Down_Down
GO:0045892	P17676	Protein	Down_Down
GO:0045892	P49716	Protein	Down_Down
GO:0045892	P26358	Protein	Down_Down
GO:0045892	B7Z5N5	Protein	Down_Down
GO:0045892	Q13547	Protein	Down_Down
GO:0045892	Q13263	Protein	Down_Down
GO:0045892	B4DGU4	Protein	Down_Down
GO:0045892	O60341	Protein	Down_Down
GO:0045892	Q9UNS1	Protein	Down_Down
GO:0045892	B1AHC9	Protein	Down_Down
GO:0045892	Q6KC79	Protein	Down_Down
GO:0045892	P31946	Protein	Down_Down
GO:0045892	G3V3A4	Protein	Down_Down
GO:0045892	B0QYN7	Protein	Down_Down
GO:0045892	A0A024R597	Protein	Down_Down
GO:0045892	Q15742	Protein	Down_Down
GO:0045892	Q15545	Prot. 1D.N.	Down_Down
GO:0045892	P41134	Protein	Down_Down
GO:0045892	E9PC49	Protein	Down_Down
GO:0045892	E9PJK2	Protein	Down_Down
GO:0045892	Q9Y4K3	Protein	Down_Down
GO:0045892	O94776	Protein	Down_Down
GO:0045892	Q5VUA4	Protein	Down_Down
GO:0045892	P17028	Protein	Down_Down
GO:0045892	Q16666	Protein	Down_Down
GO:0045892	GO:0045892	Signif. GO terms	Down_Down
GO:1904837	P38398	Prot. 1D.N.	Down_Down
GO:1904837	A0A024R1V0	Prot. 1D.N.	Down_Down
GO:1904837	Q13547	Protein	Down_Down
GO:1904837	A6NEM2	Protein	Down_Down
GO:1904837	Q9Y230	Protein	Down_Down
GO:1904837	B4DGU4	Protein	Down_Down
GO:1904837	Q9H4M7	Prot. 1D.N.	Down_Down
GO:1904837	B2R4R0	Prot. 1D.N.	Down_Down
GO:1904837	P62805	Protein	Down_Down
GO:1904837	P61964	Protein	Down_Down
GO:1904837	B4DIS3	Protein	Down_Down
GO:1904837	Q15291	Protein	Down_Down
GO:1904837	P68400	Prot. 1D.N.	Down_Down
GO:1904837	Q16695	Prot. 1D.N.	Down_Down
GO:1904837	A0A024R597	Protein	Down_Down
GO:1904837	E7ETR0	Protein	Down_Down
GO:1904837	GO:0005515	Signif. GO terms	Down_Down
GO:1904837	GO:0005634	Signif. GO terms	Down_Down
GO:1904837	GO:0005737	Signif. GO terms	Down_Down
GO:1904837	GO:0005654	Signif. GO terms	Down_Down
GO:1904837	GO:0006974	Signif. GO terms	Down_Down
GO:1904837	GO:0005730	Signif. GO terms	Down_Down
GO:1904837	GO:0006357	Signif. GO terms	Down_Down
GO:1904837	GO:0006325	Signif. GO terms	Down_Down
GO:1904837	GO:0071339	Signif. GO terms	Down_Down
GO:1904837	GO:1904837	Signif. GO terms	Down_Down
GO:0006996	A6NFV8	Protein	Down_Down
GO:0006996	B3KPA1	Prot. 1D.N.	Down_Down
GO:0006996	O14656	Protein	Down_Down
GO:0006996	Q5JU69	Protein	Down_Down
GO:0006996	GO:0005515	Signif. GO terms	Down_Down
GO:0006996	GO:0005634	Signif. GO terms	Down_Down
GO:0006996	GO:0005737	Signif. GO terms	Down_Down
GO:0006996	GO:0005829	Signif. GO terms	Down_Down
GO:0006996	GO:0030659	Signif. GO terms	Down_Down
GO:0006996	GO:0042802	Signif. GO terms	Down_Down
GO:0006996	GO:0005524	Signif. GO terms	Down_Down
GO:0006996	GO:0000166	Signif. GO terms	Down_Down
GO:0006996	GO:0005856	Signif. GO terms	Down_Down
GO:0006996	GO:0016887	Signif. GO terms	Down_Down
GO:0006996	GO:0070062	Signif. GO terms	Down_Down
GO:0006996	GO:0005783	Signif. GO terms	Down_Down
GO:0006996	GO:0042995	Signif. GO terms	Down_Down
GO:0006996	GO:0043005	Signif. GO terms	Down_Down
GO:0006996	GO:0030426	Signif. GO terms	Down_Down
GO:0006996	GO:0045202	Signif. GO terms	Down_Down
GO:0006996	GO:0031410	Signif. GO terms	Down_Down
GO:0006996	GO:0005788	Signif. GO terms	Down_Down
GO:0006996	GO:0031175	Signif. GO terms	Down_Down
GO:0006996	GO:0005635	Signif. GO terms	Down_Down
GO:0006996	GO:0030054	Signif. GO terms	Down_Down
GO:0006996	GO:0006996	Signif. GO terms	Down_Down
GO:0050767	B4DUL2	Prot. 1D.N.	Down_Down
GO:0050767	P15927	Protein	Down_Down
GO:0050767	E9PG40	Protein	Down_Down
GO:0050767	A0A0A0MRG2	Prot. 1D.N.	Down_Down
GO:0050767	P49736	Prot. 1D.N.	Down_Down
GO:0050767	P27694	Prot. 1D.N.	Down_Down
GO:0050767	A0A024RB53	Prot. 1D.N.	Down_Down
GO:0050767	P09651	Prot. 1D.N.	Down_Down
GO:0050767	A0A024RAZ7	Prot. 1D.N.	Down_Down
GO:0050767	Q13263	Protein	Down_Down
GO:0050767	A0A024R1D9	Protein	Down_Down
GO:0050767	B4DGU4	Protein	Down_Down
GO:0050767	B7Z600	Prot. 1D.N.	Down_Down
GO:0050767	Q13618	Prot. 1D.N.	Down_Down
GO:0050767	A0A024R475	Prot. 1D.N.	Down_Down
GO:0050767	Q9H4M7	Prot. 1D.N.	Down_Down
GO:0050767	Q15717	Protein	Down_Down
GO:0050767	Q9Y5A9	Protein	Down_Down
GO:0050767	A8K401	Prot. 1D.N.	Down_Down
GO:0050767	P35232	Prot. 1D.N.	Down_Down
GO:0050767	Q53FV0	Prot. 1D.N.	Down_Down
GO:0050767	GO:0005515	Signif. GO terms	Down_Down
GO:0050767	GO:0005634	Signif. GO terms	Down_Down
GO:0050767	GO:0005737	Signif. GO terms	Down_Down
GO:0050767	GO:0005829	Signif. GO terms	Down_Down
GO:0050767	GO:0050767	Signif. GO terms	Down_Down
GO:0007399	P49116	Prot. 1D.N.	Down_Down
GO:0007399	F2YGU2	Prot. 1D.N.	Down_Down
GO:0007399	E9PG40	Protein	Down_Down
GO:0007399	B4DGU4	Protein	Down_Down
GO:0007399	C9JQV6	Protein	Down_Down
GO:0007399	Q9H4M7	Prot. 1D.N.	Down_Down
GO:0007399	Q5T3J3	Protein	Down_Down
GO:0007399	Q8IWX8	Protein	Down_Down
GO:0007399	Q07812	Protein	Down_Down
GO:0007399	B4DP61	Protein	Down_Down
GO:0007399	B4DKA4	Protein	Down_Down
GO:0007399	Q59FP8	Protein	Down_Down
GO:0007399	Q92830	Prot. 1D.N.	Down_Down
GO:0007399	A8K033	Protein	Down_Down
GO:0007399	Q9C0C7	Protein	Down_Down
GO:0007399	P60484	Protein	Down_Down
GO:0007399	P63172	Protein	Down_Down
GO:0007399	P60953	Protein	Down_Down
GO:0007399	A0A024R0L6	Protein	Down_Down
GO:0007399	O43379	Protein	Down_Down
GO:0007399	GO:0005515	Signif. GO terms	Down_Down
GO:0007399	GO:0005634	Signif. GO terms	Down_Down
GO:0007399	GO:0005737	Signif. GO terms	Down_Down
GO:0007399	GO:0005829	Signif. GO terms	Down_Down
GO:0007399	GO:0042802	Signif. GO terms	Down_Down
GO:0007399	GO:0007399	Signif. GO terms	Down_Down
GO:0007417	A0A087WVR4	Prot. 1D.N.	Down_Down
GO:0007417	P01106	Prot. 1D.N.	Down_Down
GO:0007417	B4DUL2	Prot. 1D.N.	Down_Down
GO:0007417	P15927	Protein	Down_Down
GO:0007417	P27694	Prot. 1D.N.	Down_Down
GO:0007417	Q13263	Protein	Down_Down
GO:0007417	Q96FV9	Protein	Down_Down
GO:0007417	B2R4R0	Prot. 1D.N.	Down_Down
GO:0007417	P62805	Protein	Down_Down
GO:0007417	Q15717	Protein	Down_Down
GO:0007417	Q86W42	Protein	Down_Down
GO:0007417	B4DKA4	Protein	Down_Down
GO:0007417	H7BXY3	Protein	Down_Down
GO:0007417	P60484	Protein	Down_Down
GO:0007417	GO:0005515	Signif. GO terms	Down_Down
GO:0007417	GO:0005634	Signif. GO terms	Down_Down
GO:0007417	GO:0005737	Signif. GO terms	Down_Down
GO:0007417	GO:0005829	Signif. GO terms	Down_Down
GO:0007417	GO:0016787	Signif. GO terms	Down_Down
GO:0007417	GO:0006915	Signif. GO terms	Down_Down
GO:0007417	GO:0005654	Signif. GO terms	Down_Down
GO:0007417	GO:0003723	Signif. GO terms	Down_Down
GO:0007417	GO:0005739	Signif. GO terms	Down_Down
GO:0007417	GO:0043066	Signif. GO terms	Down_Down
GO:0007417	GO:0007399	Signif. GO terms	Down_Down
GO:0007417	GO:0007417	Signif. GO terms	Down_Down
GO:0051301	CCNE2	Gene	Down_Down
GO:0051301	CDC6	Gene	Down_Down
GO:0051301	FBXO5	Gene	Down_Down
GO:0051301	Q99708	Protein	Down_Down
GO:0051301	Q9UQE7	Protein	Down_Down
GO:0051301	E7ESI2	Protein	Down_Down
GO:0051301	G8JLG1	Protein	Down_Down
GO:0051301	A0A024QZJ8	Protein	Down_Down
GO:0051301	Q9UNS1	Protein	Down_Down
GO:0051301	P41208	Protein	Down_Down
GO:0051301	P08754	Protein	Down_Down
GO:0051301	Q8NBT2	Protein	Down_Down
GO:0051301	Q8IY18	Protein	Down_Down
GO:0051301	O43683	Prot. 1D.N.	Down_Down
GO:0051301	P36405	Protein	Down_Down
GO:0051301	P52732	Protein	Down_Down
GO:0051301	Q08379	Protein	Down_Down
GO:0051301	Q13042	Protein	Down_Down
GO:0051301	P63172	Protein	Down_Down
GO:0051301	P60953	Protein	Down_Down
GO:0051301	O75935	Protein	Down_Down
GO:0051301	P33552	Protein	Down_Down
GO:0051301	Q96CS2	Protein	Down_Down
GO:0051301	Q9NYP9	Protein	Down_Down
GO:0051301	Q96GD4	Protein	Down_Down
GO:0051301	GO:0051301	Signif. GO terms	Down_Down
GO:0007088	FBXO5	Gene	Down_Down
GO:0007088	K7EN86	Prot. 1D.N.	Down_Down
GO:0007088	Q13432	Prot. 1D.N.	Down_Down
GO:0007088	A0A024R2G2	Prot. 1D.N.	Down_Down
GO:0007088	Q9BXW9	Prot. 1D.N.	Down_Down
GO:0007088	Q9H4M7	Prot. 1D.N.	Down_Down
GO:0007088	Q5T3J3	Protein	Down_Down
GO:0007088	Q92993	Prot. 1D.N.	Down_Down
GO:0007088	A0A024R597	Protein	Down_Down
GO:0007088	A0A024R5E8	Prot. 1D.N.	Down_Down
GO:0007088	Q14061	Prot. 1D.N.	Down_Down
GO:0007088	A0A024RAE4	Prot. 1D.N.	Down_Down
GO:0007088	P60953	Protein	Down_Down
GO:0007088	A0A024RAE6	Prot. 1D.N.	Down_Down
GO:0007088	GO:0005515	Signif. GO terms	Down_Down
GO:0007088	GO:0005737	Signif. GO terms	Down_Down
GO:0007088	GO:0005829	Signif. GO terms	Down_Down
GO:0007088	GO:0019901	Signif. GO terms	Down_Down
GO:0007088	GO:0051301	Signif. GO terms	Down_Down
GO:0007088	GO:0005856	Signif. GO terms	Down_Down
GO:0007088	GO:0016567	Signif. GO terms	Down_Down
GO:0007088	GO:0007088	Signif. GO terms	Down_Down
GO:0007088	GO:0005819	Signif. GO terms	Down_Down
GO:0007088	A0A024RB87	Prot. 1D.N.	Down_Down
GO:0007088	P61224	Prot. 1D.N.	Down_Down
GO:0007088	B7ZAY2	Prot. 1D.N.	Down_Down
GO:0030154	P17676	Protein	Down_Down
GO:0030154	P32519	Prot. 1D.N.	Down_Down
GO:0030154	A0A024R9F1	Protein	Down_Down
GO:0030154	P48634	Protein	Down_Down
GO:0030154	B4DGU4	Protein	Down_Down
GO:0030154	A0A024R813	Protein	Down_Down
GO:0030154	Q96EP5	Protein	Down_Down
GO:0030154	Q9Y5A9	Protein	Down_Down
GO:0030154	Q96QR8	Protein	Down_Down
GO:0030154	Q9P0K7	Protein	Down_Down
GO:0030154	Q07820	Protein	Down_Down
GO:0030154	P62993	Protein	Down_Down
GO:0030154	Q16739	Prot. 1D.N.	Down_Down
GO:0030154	Q9HCE7	Prot. 1D.N.	Down_Down
GO:0030154	Q16626	Protein	Down_Down
GO:0030154	P41134	Protein	Down_Down
GO:0030154	O00499	Protein	Down_Down
GO:0030154	E9PC49	Protein	Down_Down
GO:0030154	Q9C0C7	Protein	Down_Down
GO:0030154	P60953	Protein	Down_Down
GO:0030154	Q96PU5	Protein	Down_Down
GO:0030154	Q5BJF6	Prot. 1D.N.	Down_Down
GO:0030154	Q9H3U1	Protein	Down_Down
GO:0030154	Q5TAP6	Protein	Down_Down
GO:0030154	A8MU58	Protein	Down_Down
GO:0030154	GO:0030154	Signif. GO terms	Down_Down
GO:0031346	A0A087WVR4	Prot. 1D.N.	Down_Down
GO:0031346	P01106	Prot. 1D.N.	Down_Down
GO:0031346	K7PPA8	Prot. 1D.N.	Down_Down
GO:0031346	P04637	Prot. 1D.N.	Down_Down
GO:0031346	Q53GA5	Prot. 1D.N.	Down_Down
GO:0031346	H2EHT1	Prot. 1D.N.	Down_Down
GO:0031346	A0A087X1Q1	Prot. 1D.N.	Down_Down
GO:0031346	A0A087WXZ1	Prot. 1D.N.	Down_Down
GO:0031346	A0A087WT22	Prot. 1D.N.	Down_Down
GO:0031346	Q15648	Protein	Down_Down
GO:0031346	B2R4R0	Prot. 1D.N.	Down_Down
GO:0031346	P62805	Protein	Down_Down
GO:0031346	Q12962	Protein	Down_Down
GO:0031346	Q16594	Prot. 1D.N.	Down_Down
GO:0031346	O75528	Protein	Down_Down
GO:0031346	B4E1H0	Prot. 1D.N.	Down_Down
GO:0031346	A0A024RD67	Prot. 1D.N.	Down_Down
GO:0031346	O75486	Prot. 1D.N.	Down_Down
GO:0031346	Q14CW9	Prot. 1D.N.	Down_Down
GO:0031346	Q96BN2	Protein	Down_Down
GO:0031346	Q92830	Prot. 1D.N.	Down_Down
GO:0031346	Q9Y4A5	Prot. 1D.N.	Down_Down
GO:0031346	E9PC49	Protein	Down_Down
GO:0031346	O94864	Protein	Down_Down
GO:0031346	Q9UPT9	Prot. 1D.N.	Down_Down
GO:0031346	GO:0031346	Signif. GO terms	Down_Down
GO:0030030	A0A024R7I3	Protein	Down_Down
GO:0030030	P61952	Protein	Down_Down
GO:0030030	B3KVK2	Prot. 1D.N.	Down_Down
GO:0030030	P62873	Prot. 1D.N.	Down_Down
GO:0030030	A0A024R056	Prot. 1D.N.	Down_Down
GO:0030030	P08754	Protein	Down_Down
GO:0030030	E9PCP0	Prot. 1D.N.	Down_Down
GO:0030030	P16520	Prot. 1D.N.	Down_Down
GO:0030030	F1T0G5	Prot. 1D.N.	Down_Down
GO:0030030	Q9HAV0	Prot. 1D.N.	Down_Down
GO:0030030	Q13371	Protein	Down_Down
GO:0030030	A0A087WV25	Protein	Down_Down
GO:0030030	B1AK85	Protein	Down_Down
GO:0030030	A6NF31	Protein	Down_Down
GO:0030030	Q8WXW3	Protein	Down_Down
GO:0030030	GO:0005515	Signif. GO terms	Down_Down
GO:0030030	GO:0005737	Signif. GO terms	Down_Down
GO:0030030	GO:0005829	Signif. GO terms	Down_Down
GO:0030030	GO:0005813	Signif. GO terms	Down_Down
GO:0030030	GO:0005856	Signif. GO terms	Down_Down
GO:0030030	GO:0044877	Signif. GO terms	Down_Down
GO:0030030	GO:0042995	Signif. GO terms	Down_Down
GO:0030030	GO:0006457	Signif. GO terms	Down_Down
GO:0030030	GO:0005814	Signif. GO terms	Down_Down
GO:0030030	GO:0030030	Signif. GO terms	Down_Down
GO:0030030	GO:0050896	Signif. GO terms	Down_Down
GO:0045664	P39880	Protein	Down_Down
GO:0045664	Q15911	Protein	Down_Down
GO:0045664	A0A024R813	Protein	Down_Down
GO:0045664	Q14258	Protein	Down_Down
GO:0045664	A0A024RAG9	Prot. 1D.N.	Down_Down
GO:0045664	O00499	Protein	Down_Down
GO:0045664	A0A024RAE9	Prot. 1D.N.	Down_Down
GO:0045664	A0A024RAF1	Prot. 1D.N.	Down_Down
GO:0045664	A0A024RAF6	Prot. 1D.N.	Down_Down
GO:0045664	A0A024RAJ2	Prot. 1D.N.	Down_Down
GO:0045664	A0A024RAF0	Prot. 1D.N.	Down_Down
GO:0045664	A0A024RAI5	Prot. 1D.N.	Down_Down
GO:0045664	A0A024RAI4	Prot. 1D.N.	Down_Down
GO:0045664	A0A024RAG8	Prot. 1D.N.	Down_Down
GO:0045664	GO:0005515	Signif. GO terms	Down_Down
GO:0045664	GO:0005634	Signif. GO terms	Down_Down
GO:0045664	GO:0005737	Signif. GO terms	Down_Down
GO:0045664	GO:0005654	Signif. GO terms	Down_Down
GO:0045664	GO:0045944	Signif. GO terms	Down_Down
GO:0045664	GO:0046872	Signif. GO terms	Down_Down
GO:0045664	GO:0016604	Signif. GO terms	Down_Down
GO:0045664	GO:0045893	Signif. GO terms	Down_Down
GO:0045664	GO:0030154	Signif. GO terms	Down_Down
GO:0045664	A0A024RAI6	Prot. 1D.N.	Down_Down
GO:0045664	GO:0007275	Signif. GO terms	Down_Down
GO:0045664	GO:0045664	Signif. GO terms	Down_Down
GO:0005622	B4DUL2	Prot. 1D.N.	Down_Down
GO:0005622	P15927	Protein	Down_Down
GO:0005622	Q9Y230	Protein	Down_Down
GO:0005622	P41208	Protein	Down_Down
GO:0005622	B2R4R0	Prot. 1D.N.	Down_Down
GO:0005622	P62805	Protein	Down_Down
GO:0005622	Q5T3J3	Protein	Down_Down
GO:0005622	P61106	Protein	Down_Down
GO:0005622	O75528	Protein	Down_Down
GO:0005622	Q9NX09	Prot. 1D.N.	Down_Down
GO:0005622	GO:0005515	Signif. GO terms	Down_Down
GO:0005622	GO:0005634	Signif. GO terms	Down_Down
GO:0005622	GO:0005737	Signif. GO terms	Down_Down
GO:0005622	GO:0005829	Signif. GO terms	Down_Down
GO:0005622	GO:0006915	Signif. GO terms	Down_Down
GO:0005622	GO:0005739	Signif. GO terms	Down_Down
GO:0005622	GO:0030182	Signif. GO terms	Down_Down
GO:0005622	GO:0007420	Signif. GO terms	Down_Down
GO:0005622	GO:0032984	Signif. GO terms	Down_Down
GO:0005622	GO:0005622	Signif. GO terms	Down_Down
GO:0005622	GO:1901216	Signif. GO terms	Down_Down
GO:0005622	GO:0001666	Signif. GO terms	Down_Down
GO:0005622	GO:0071889	Signif. GO terms	Down_Down
GO:0005622	GO:0042771	Signif. GO terms	Down_Down
GO:0005622	GO:1902532	Signif. GO terms	Down_Down
GO:0005622	GO:0009968	Signif. GO terms	Down_Down
GO:0005925	B4DGU4	Protein	Down_Down
GO:0005925	O14936	Protein	Down_Down
GO:0005925	A8MUD9	Protein	Down_Down
GO:0005925	P46782	Protein	Down_Down
GO:0005925	A8MXK4	Protein	Down_Down
GO:0005925	P84098	Protein	Down_Down
GO:0005925	P62241	Protein	Down_Down
GO:0005925	A0A024R5P0	Prot. 1D.N.	Down_Down
GO:0005925	P62841	Protein	Down_Down
GO:0005925	A0A024QZF2	Protein	Down_Down
GO:0005925	Q13643	Protein	Down_Down
GO:0005925	O95297	Protein	Down_Down
GO:0005925	P46783	Protein	Down_Down
GO:0005925	P35268	Protein	Down_Down
GO:0005925	P39019	Protein	Down_Down
GO:0005925	P30050	Protein	Down_Down
GO:0005925	P62249	Protein	Down_Down
GO:0005925	P62280	Protein	Down_Down
GO:0005925	P62906	Protein	Down_Down
GO:0005925	P62424	Protein	Down_Down
GO:0005925	P61353	Protein	Down_Down
GO:0005925	P62273	Protein	Down_Down
GO:0005925	P60953	Protein	Down_Down
GO:0005925	P04083	Protein	Down_Down
GO:0005925	B3KPM4	Protein	Down_Down
GO:0005925	GO:0005925	Signif. GO terms	Down_Down
GO:0015629	CENPQ	Gene	Down_Down
GO:0015629	H1-0	Gene	Down_Down
GO:0015629	B4DUL2	Prot. 1D.N.	Down_Down
GO:0015629	P15927	Protein	Down_Down
GO:0015629	P07951	Protein	Down_Down
GO:0015629	Q08211	Protein	Down_Down
GO:0015629	O14936	Protein	Down_Down
GO:0015629	P29966	Protein	Down_Down
GO:0015629	B3KQH5	Protein	Down_Down
GO:0015629	P52907	Protein	Down_Down
GO:0015629	Q05682	Protein	Down_Down
GO:0015629	Q15542	Protein	Down_Down
GO:0015629	P20339	Protein	Down_Down
GO:0015629	Q9H553	Protein	Down_Down
GO:0015629	O00499	Protein	Down_Down
GO:0015629	Q9Y5K6	Protein	Down_Down
GO:0015629	B1AK85	Protein	Down_Down
GO:0015629	Q8N3V7	Protein	Down_Down
GO:0015629	B3KPM4	Protein	Down_Down
GO:0015629	GO:0005515	Signif. GO terms	Down_Down
GO:0015629	GO:0005634	Signif. GO terms	Down_Down
GO:0015629	GO:0005737	Signif. GO terms	Down_Down
GO:0015629	GO:0005829	Signif. GO terms	Down_Down
GO:0015629	GO:0015629	Signif. GO terms	Down_Down
GO:0015629	GO:0005856	Signif. GO terms	Down_Down
GO:0015629	GO:0003779	Signif. GO terms	Down_Down
GO:0030054	B4DGU4	Protein	Down_Down
GO:0030054	P15924	Protein	Down_Down
GO:0030054	P51153	Prot. 1D.N.	Down_Down
GO:0030054	Q92797	Protein	Down_Down
GO:0030054	Q9BTE3	Protein	Down_Down
GO:0030054	Q9P0K7	Protein	Down_Down
GO:0030054	Q9UI14	Prot. 1D.N.	Down_Down
GO:0030054	Q07817	Protein	Down_Down
GO:0030054	A0A024R5P0	Prot. 1D.N.	Down_Down
GO:0030054	A7XZY7	Protein	Down_Down
GO:0030054	Q9P0L0	Protein	Down_Down
GO:0030054	A8K968	Protein	Down_Down
GO:0030054	P16144	Protein	Down_Down
GO:0030054	Q8IY18	Protein	Down_Down
GO:0030054	Q9Y5K6	Protein	Down_Down
GO:0030054	D6RAX7	Protein	Down_Down
GO:0030054	Q92466	Protein	Down_Down
GO:0030054	Q9NZI8	Protein	Down_Down
GO:0030054	Q4V328	Protein	Down_Down
GO:0030054	A6NFV8	Protein	Down_Down
GO:0030054	Q8N3V7	Protein	Down_Down
GO:0030054	B3KPM4	Protein	Down_Down
GO:0030054	O14656	Protein	Down_Down
GO:0030054	GO:0005515	Signif. GO terms	Down_Down
GO:0030054	GO:0005737	Signif. GO terms	Down_Down
GO:0030054	GO:0030054	Signif. GO terms	Down_Down
GO:0005737	Q99459	Protein	Down_Down
GO:0005737	E9PG40	Protein	Down_Down
GO:0005737	E7ESI2	Protein	Down_Down
GO:0005737	B4DGU4	Protein	Down_Down
GO:0005737	A6NNK5	Protein	Down_Down
GO:0005737	A0A024QZJ8	Protein	Down_Down
GO:0005737	Q08211	Protein	Down_Down
GO:0005737	O14936	Protein	Down_Down
GO:0005737	P09874	Protein	Down_Down
GO:0005737	B1AHC9	Protein	Down_Down
GO:0005737	F5GWX5	Protein	Down_Down
GO:0005737	Q92499	Protein	Down_Down
GO:0005737	A0A024R494	Protein	Down_Down
GO:0005737	Q15717	Protein	Down_Down
GO:0005737	Q5JR04	Protein	Down_Down
GO:0005737	A0A024R562	Protein	Down_Down
GO:0005737	Q14258	Protein	Down_Down
GO:0005737	P50750	Protein	Down_Down
GO:0005737	Q14978	Protein	Down_Down
GO:0005737	Q8TD16	Protein	Down_Down
GO:0005737	A6NF31	Protein	Down_Down
GO:0005737	Q8WXW3	Protein	Down_Down
GO:0005737	GO:0005515	Signif. GO terms	Down_Down
GO:0005737	GO:0005634	Signif. GO terms	Down_Down
GO:0005737	GO:0005737	Signif. GO terms	Down_Down
GO:0005737	GO:0005829	Signif. GO terms	Down_Down
GO:0000922	CDC6	Gene	Down_Down
GO:0000922	KATNAL2	Gene	Down_Down
GO:0000922	B9EIS5	Prot. 1D.N.	Down_Down
GO:0000922	A2RUU9	Prot. 1D.N.	Down_Down
GO:0000922	Q15154	Prot. 1D.N.	Down_Down
GO:0000922	B4DGU4	Protein	Down_Down
GO:0000922	Q9H4M7	Prot. 1D.N.	Down_Down
GO:0000922	Q9Y5B0	Protein	Down_Down
GO:0000922	A0A024RBE5	Protein	Down_Down
GO:0000922	P52732	Protein	Down_Down
GO:0000922	Q08379	Protein	Down_Down
GO:0000922	O43379	Protein	Down_Down
GO:0000922	Q96CS2	Protein	Down_Down
GO:0000922	Q5BJF6	Prot. 1D.N.	Down_Down
GO:0000922	GO:0005515	Signif. GO terms	Down_Down
GO:0000922	GO:0005634	Signif. GO terms	Down_Down
GO:0000922	GO:0005737	Signif. GO terms	Down_Down
GO:0000922	GO:0005829	Signif. GO terms	Down_Down
GO:0000922	GO:0005813	Signif. GO terms	Down_Down
GO:0000922	GO:0007049	Signif. GO terms	Down_Down
GO:0000922	GO:0051301	Signif. GO terms	Down_Down
GO:0000922	GO:0000922	Signif. GO terms	Down_Down
GO:0000922	GO:0005815	Signif. GO terms	Down_Down
GO:0000922	GO:0005856	Signif. GO terms	Down_Down
GO:0000922	GO:0005814	Signif. GO terms	Down_Down
GO:0000922	GO:0007052	Signif. GO terms	Down_Down
GO:0005829	P39880	Protein	Down_Down
GO:0005829	E9PG40	Protein	Down_Down
GO:0005829	E7ESI2	Protein	Down_Down
GO:0005829	B4DGU4	Protein	Down_Down
GO:0005829	Q08211	Protein	Down_Down
GO:0005829	O14936	Protein	Down_Down
GO:0005829	B1AHC9	Protein	Down_Down
GO:0005829	Q15029	Protein	Down_Down
GO:0005829	A8MUD9	Protein	Down_Down
GO:0005829	A0A024R494	Protein	Down_Down
GO:0005829	Q15717	Protein	Down_Down
GO:0005829	P46782	Protein	Down_Down
GO:0005829	A8MXK4	Protein	Down_Down
GO:0005829	P62241	Protein	Down_Down
GO:0005829	Q5JR04	Protein	Down_Down
GO:0005829	A0A024R562	Protein	Down_Down
GO:0005829	Q14258	Protein	Down_Down
GO:0005829	O00487	Protein	Down_Down
GO:0005829	Q8TD16	Protein	Down_Down
GO:0005829	Q12986	Protein	Down_Down
GO:0005829	A6NF31	Protein	Down_Down
GO:0005829	Q9NYP9	Protein	Down_Down
GO:0005829	GO:0005515	Signif. GO terms	Down_Down
GO:0005829	GO:0005634	Signif. GO terms	Down_Down
GO:0005829	GO:0005737	Signif. GO terms	Down_Down
GO:0005829	GO:0005829	Signif. GO terms	Down_Down
GO:0005856	E7ESI2	Protein	Down_Down
GO:0005856	B4DGU4	Protein	Down_Down
GO:0005856	A0A024QZJ8	Protein	Down_Down
GO:0005856	A0A024R7I3	Protein	Down_Down
GO:0005856	F5H5D3	Protein	Down_Down
GO:0005856	A0A087WV25	Protein	Down_Down
GO:0005856	A0A024RC33	Protein	Down_Down
GO:0005856	Q9NYZ3	Protein	Down_Down
GO:0005856	P52732	Protein	Down_Down
GO:0005856	P23258	Protein	Down_Down
GO:0005856	A8K8J9	Protein	Down_Down
GO:0005856	Q8TD16	Protein	Down_Down
GO:0005856	Q08379	Protein	Down_Down
GO:0005856	Q13042	Protein	Down_Down
GO:0005856	P63172	Protein	Down_Down
GO:0005856	P60953	Protein	Down_Down
GO:0005856	O75935	Protein	Down_Down
GO:0005856	A6NF31	Protein	Down_Down
GO:0005856	Q86YT6	Protein	Down_Down
GO:0005856	Q96CS2	Protein	Down_Down
GO:0005856	Q5BJF6	Prot. 1D.N.	Down_Down
GO:0005856	Q8WXW3	Protein	Down_Down
GO:0005856	P42025	Protein	Down_Down
GO:0005856	Q96GD4	Protein	Down_Down
GO:0005856	Q6ZRV2	Protein	Down_Down
GO:0005856	GO:0005856	Signif. GO terms	Down_Down
GO:0005819	FBXO5	Gene	Down_Down
GO:0005819	KATNAL2	Gene	Down_Down
GO:0005819	A0A024QZJ8	Protein	Down_Down
GO:0005819	Q9BTC0	Protein	Down_Down
GO:0005819	P50402	Protein	Down_Down
GO:0005819	C9JKA9	Protein	Down_Down
GO:0005819	Q9Y5B0	Protein	Down_Down
GO:0005819	P36405	Protein	Down_Down
GO:0005819	P52732	Protein	Down_Down
GO:0005819	P23258	Protein	Down_Down
GO:0005819	Q13042	Protein	Down_Down
GO:0005819	P63172	Protein	Down_Down
GO:0005819	P60953	Protein	Down_Down
GO:0005819	O94927	Protein	Down_Down
GO:0005819	O75935	Protein	Down_Down
GO:0005819	Q96CS2	Protein	Down_Down
GO:0005819	A0A024R4I4	Protein	Down_Down
GO:0005819	Q96GD4	Protein	Down_Down
GO:0005819	GO:0005515	Signif. GO terms	Down_Down
GO:0005819	GO:0005737	Signif. GO terms	Down_Down
GO:0005819	GO:0005829	Signif. GO terms	Down_Down
GO:0005819	GO:0005813	Signif. GO terms	Down_Down
GO:0005819	GO:0007049	Signif. GO terms	Down_Down
GO:0005819	GO:0051301	Signif. GO terms	Down_Down
GO:0005819	GO:0005856	Signif. GO terms	Down_Down
GO:0005819	GO:0005819	Signif. GO terms	Down_Down
GO:0001726	C01194	Metabolite	Down_Down
GO:0001726	A0A024R1D9	Protein	Down_Down
GO:0001726	B4DDM3	Protein	Down_Down
GO:0001726	A0A024RC06	Protein	Down_Down
GO:0001726	Q13496	Prot. 1D.N.	Down_Down
GO:0001726	A0A024R5P0	Prot. 1D.N.	Down_Down
GO:0001726	P20339	Protein	Down_Down
GO:0001726	Q9Y5K6	Protein	Down_Down
GO:0001726	C01177	Metabolite	Down_Down
GO:0001726	GO:0005515	Signif. GO terms	Down_Down
GO:0001726	GO:0005737	Signif. GO terms	Down_Down
GO:0001726	GO:0005829	Signif. GO terms	Down_Down
GO:0001726	GO:0005768	Signif. GO terms	Down_Down
GO:0001726	GO:0016787	Signif. GO terms	Down_Down
GO:0001726	GO:0032991	Signif. GO terms	Down_Down
GO:0001726	GO:0000166	Signif. GO terms	Down_Down
GO:0001726	GO:0015629	Signif. GO terms	Down_Down
GO:0001726	GO:0070062	Signif. GO terms	Down_Down
GO:0001726	GO:0042995	Signif. GO terms	Down_Down
GO:0001726	GO:0030425	Signif. GO terms	Down_Down
GO:0001726	GO:0030424	Signif. GO terms	Down_Down
GO:0001726	GO:0005911	Signif. GO terms	Down_Down
GO:0001726	GO:0015031	Signif. GO terms	Down_Down
GO:0001726	GO:0001726	Signif. GO terms	Down_Down
GO:0001726	GO:0030054	Signif. GO terms	Down_Down
GO:0001726	GO:0030139	Signif. GO terms	Down_Down
GO:0005667	E2F7	Gene	Down_Down
GO:0005667	A0A024R168	Protein	Down_Down
GO:0005667	B7Z5N5	Protein	Down_Down
GO:0005667	Q15911	Protein	Down_Down
GO:0005667	Q13547	Protein	Down_Down
GO:0005667	E7ESI2	Protein	Down_Down
GO:0005667	B4DGU4	Protein	Down_Down
GO:0005667	O60341	Protein	Down_Down
GO:0005667	P09874	Protein	Down_Down
GO:0005667	B1AHC9	Protein	Down_Down
GO:0005667	P62805	Protein	Down_Down
GO:0005667	P12757	Prot. 1D.N.	Down_Down
GO:0005667	Q14686	Protein	Down_Down
GO:0005667	A0A024R597	Protein	Down_Down
GO:0005667	Q15545	Prot. 1D.N.	Down_Down
GO:0005667	Q6P2C8	Protein	Down_Down
GO:0005667	O94776	Protein	Down_Down
GO:0005667	GO:0005515	Signif. GO terms	Down_Down
GO:0005667	GO:0005634	Signif. GO terms	Down_Down
GO:0005667	GO:0032991	Signif. GO terms	Down_Down
GO:0005667	GO:0005654	Signif. GO terms	Down_Down
GO:0005667	GO:0000122	Signif. GO terms	Down_Down
GO:0005667	GO:0005667	Signif. GO terms	Down_Down
GO:0005667	GO:0045944	Signif. GO terms	Down_Down
GO:0005667	GO:0000978	Signif. GO terms	Down_Down
GO:0005667	GO:0003682	Signif. GO terms	Down_Down
GO:0005515	Q99459	Protein	Down_Down
GO:0005515	P15927	Protein	Down_Down
GO:0005515	E9PG40	Protein	Down_Down
GO:0005515	Q13263	Protein	Down_Down
GO:0005515	B4DGU4	Protein	Down_Down
GO:0005515	B1AHC9	Protein	Down_Down
GO:0005515	F5GWX5	Protein	Down_Down
GO:0005515	Q15029	Protein	Down_Down
GO:0005515	P62805	Protein	Down_Down
GO:0005515	Q5T3J3	Protein	Down_Down
GO:0005515	Q15717	Protein	Down_Down
GO:0005515	Q5JR04	Protein	Down_Down
GO:0005515	Q15427	Protein	Down_Down
GO:0005515	P08621	Protein	Down_Down
GO:0005515	Q14258	Protein	Down_Down
GO:0005515	B4DIS3	Protein	Down_Down
GO:0005515	A0A087WYL7	Protein	Down_Down
GO:0005515	Q14978	Protein	Down_Down
GO:0005515	Q9BW61	Protein	Down_Down
GO:0005515	Q8WXW3	Protein	Down_Down
GO:0005515	Q5JRA6	Protein	Down_Down
GO:0005515	GO:0005515	Signif. GO terms	Down_Down
GO:0005515	GO:0005634	Signif. GO terms	Down_Down
GO:0005515	GO:0005737	Signif. GO terms	Down_Down
GO:0005515	GO:0005829	Signif. GO terms	Down_Down
GO:0005515	GO:0005654	Signif. GO terms	Down_Down
GO:0003712	NPAT	Gene	Down_Down
GO:0003712	A0A024R682	Protein	Down_Down
GO:0003712	Q15648	Protein	Down_Down
GO:0003712	A6NNK5	Protein	Down_Down
GO:0003712	Q08211	Protein	Down_Down
GO:0003712	Q92804	Protein	Down_Down
GO:0003712	Q92499	Protein	Down_Down
GO:0003712	B2R4R0	Prot. 1D.N.	Down_Down
GO:0003712	P62805	Protein	Down_Down
GO:0003712	Q9UKM9	Protein	Down_Down
GO:0003712	Q15742	Protein	Down_Down
GO:0003712	A0A087WYL7	Protein	Down_Down
GO:0003712	A0A024R8C5	Protein	Down_Down
GO:0003712	Q9BTT4	Protein	Down_Down
GO:0003712	Q13643	Protein	Down_Down
GO:0003712	O94776	Protein	Down_Down
GO:0003712	Q8N2W9	Prot. 1D.N.	Down_Down
GO:0003712	Q14192	Protein	Down_Down
GO:0003712	GO:0005515	Signif. GO terms	Down_Down
GO:0003712	GO:0005634	Signif. GO terms	Down_Down
GO:0003712	GO:0005737	Signif. GO terms	Down_Down
GO:0003712	GO:0005654	Signif. GO terms	Down_Down
GO:0003712	GO:0046872	Signif. GO terms	Down_Down
[truncated: 160,761 more rows]

## Sheet: prediction
seed	Target	RW Score	RW position	Target description
BCR/ABL	GO:0032465	0.00106969	723	regulation of cytokinesis (BP)
C12orf51	GO:0051726	0.000553995	548	regulation of cell cycle (BP)
DKFZp781F05101	GO:0034080	0.00155559	566	CENP-A containing nucleosome assembly (BP)
FBS1	GO:0051301	0.00350348	707	cell division (BP)
KIAA1671	GO:0007275	9.7301e-05	888	multicellular organism development (BP)
CCDC18	GO:0051301	0.000625279	985	cell division (BP)
Q5T8I3	GO:0007275	1.09431e-06	2267	multicellular organism development (BP)
P16403	GO:0007049	1.84221e-06	2261	cell cycle (BP)
P30711	GO:0045944	1.99045e-06	2247	positive regulation of transcription by RNA polymerase II (BP)
P62805	GO:0007049	1.515e-05	2199	cell cycle (BP)
Q3MHD2	GO:0007049	1.58449e-06	2263	cell cycle (BP)
Q6PL24	GO:0007049	4.18073e-07	2275	cell cycle (BP)
Q6ZSJ8	GO:0051301	1.79811e-06	2241	cell division (BP)
Q8IXQ3	GO:0007049	1.96253e-06	2268	cell cycle (BP)
BCR/ABL	GO:0003723	0.00234316	1052	RNA binding (MF)
C12orf51	GO:0003712	0.000177089	914	transcription coregulator activity (MF)
DKFZp781F05101	GO:0019904	0.00437807	985	protein domain specific binding (MF)
FBS1	GO:0000981	0.00109076	983	DNA-binding transcription factor activity, RNA polymerase II-specific (MF)
KIAA1671	GO:0005515	0.00253471	1273	protein binding (MF)
CCDC18	GO:0005515	0.00454594	1264	protein binding (MF)
Q5T8I3	GO:0005515	2.23177e-05	2268	protein binding (MF)
P16403	GO:0003723	3.58596e-06	2267	RNA binding (MF)
P30711	GO:0005515	1.39095e-05	2245	protein binding (MF)
P62805	GO:0005515	0.000186882	2214	protein binding (MF)
Q3MHD2	GO:0042802	2.77745e-06	2266	identical protein binding (MF)
Q6PL24	GO:0042802	4.2471e-07	2273	identical protein binding (MF)
Q6ZSJ8	GO:0046872	3.16952e-06	2241	metal ion binding (MF)
Q8IXQ3	GO:0003676	1.20736e-06	2267	nucleic acid binding (MF)
BCR/ABL	GO:0005654	0.00421982	1001	nucleoplasm (CC)
C12orf51	GO:0005737	0.00330097	818	cytoplasm (CC)
DKFZp781F05101	GO:0016020	0.00252307	740	membrane (CC)
FBS1	GO:0044427	6.82997e-05	940	()
KIAA1671	GO:0005634	0.00121562	1402	nucleus (CC)
CCDC18	GO:0005694	0.000344544	1412	chromosome (CC)
Q5T8I3	GO:0005886	2.75397e-06	2268	plasma membrane (CC)
P16403	GO:0005634	1.42086e-05	2266	nucleus (CC)
P30711	GO:0005737	5.87831e-06	2249	cytoplasm (CC)
P62805	GO:0005737	7.52588e-05	2213	cytoplasm (CC)
Q3MHD2	GO:0005737	7.93657e-06	2265	cytoplasm (CC)
Q6PL24	GO:0005634	2.77552e-06	2275	nucleus (CC)
Q6ZSJ8	GO:0005634	1.23989e-05	2246	nucleus (CC)
Q8IXQ3	GO:0005829	4.61272e-06	2268	cytosol (CC)

## Sheet: cluster
seed	target	description
AAK1	AP4B1
AAK1	CDC45
AAK1	GK
AAK1	PEX11B
AAK1	RFC4
ABL2	GTF2IRD1
ABL2	HSPG2
ABL2	PSPC1
ABL2	SMTN
ABL2	TLN1
ABL2	ZMYND8
ACYP1	AFAP1
ACYP1	CUX1
ACYP1	GSE1
ACYP1	KDM4B
ACYP1	LRP1
ACYP1	RBM14
ACYP1	RPTOR
ACYP1	SIK1
ACYP1	SUN2
ACYP1	TLE3
ADD1	YEATS4
ADGRG1	BOLA1
ADGRG1	H2AC20
ADGRG1	TFEB
ADGRG1	GO:0005515	protein binding (MF)
ADGRG1	GO:0007275	multicellular organism development (BP)
ADGRG1	GO:0030154	cell differentiation (BP)
AFAP1	ACYP1
AGAP1	AP4B1
AHNAK	CASP1
AHNAK	THOC6
AHNAK2	SGOL1
AJUBA	CASP1
AJUBA	Q96IF1
ALDH1A3	CCNE2
ALDH1A3	GINS2
ALDH1A3	NPAT
ALPP	YEATS4
ANKRD1	CCNB2
ANKRD1	CDKN3
ANKRD1	DLGAP5
ANKRD1	HMMR
ANKRD1	NFIA
ANKRD1	TRIO
ANKRD11	PEX11B
AP4B1	AAK1
AP4B1	AGAP1
AP4B1	EPHB4
AP4B1	LAMA5
AP4B1	MYO10
AP4B1	TICRR
ARID1A	YEATS4
ARID4B	POLA2
ARID5B	PRRC2B
ARID5B	ZBTB7A
ARID5B	ZNFX1
ARL6IP1	E2F7
ARL6IP1	FAM111B
ARL6IP1	GINS2
ARL6IP1	MSH6
ARL6IP1	UNG
ASAP1	PEX11B
ASAP2	YEATS4
ATF3	CAMK1D
ATF3	NHS
ATF3	PHF21A
ATP2B4	CITED4
ATP2B4	FOSB
ATRX	TNFRSF21
AURKB	CLSPN
AURKB	FAM111B
AURKB	WDR76
AURKB	Q96GD4
BBX	RTKN2
BCAR1	FAM83B
BCAR1	MACF1
BCL9L	YEATS4
BEGAIN	RMI2
BICC1	ZXDA
BIRC6	CITED4
BMS1	THOC6
BOLA1	CCNB1
BOLA1	COBL
BOLA1	IFIT1
BOLA1	KIF20A
BORA	E2F7
BRD4	PEX11B
BRD8	MAP2K6
BUB1B	CCNE2
BUB1B	CDC6
BUB1B	O60566
C12orf51	YEATS4
C1orf198	CASP1
C1orf198	MSI2
C1orf198	TTC14
CA9	VPS25
CAMK1D	ATF3
CAMK1D	ERRFI1
CASP1	AHNAK
CASP1	AJUBA
CASP1	C1orf198
CASP1	MSI2
CCDC85C	KIF18A
CCNA2	NPAT
CCNA2	POLD3
CCNA2	P20248
CCNB1	BOLA1
CCNB2	ANKRD1
CCNB2	NEDD9
CCNE2	ALDH1A3
CCNE2	BUB1B
CCNF	DTL
CCNF	ORC1
CDC2	CAMK1D
CDC2	GO:0005515	protein binding (MF)
CDC2	GO:0005829	cytosol (CC)
CDC2	GO:0005634	nucleus (CC)
CDC2	GO:0000166	nucleotide binding (MF)
CDC2	GO:0005737	cytoplasm (CC)
CDC2	GO:0005856	cytoskeleton (CC)
CDC2	GO:0005654	nucleoplasm (CC)
CDC2	GO:0007049	cell cycle (BP)
CDC2	GO:0051301	cell division (BP)
CDC25C	SCLT1
CDC42BPA	F3
CDC42BPA	PDK4
CDC42BPA	POLA2
CDC45	AAK1
CDC45	CSPG4
CDC45	GTF2IRD1
CDC45	ITPR3
CDC45	SMTN
CDC45	TLN1
CDC6	BUB1B
CDC6	HES7
CDC6	HJURP
CDC7	IFIT2
CDCA3	MCM5
CDCA3	POLD3
CDCA7	FOSL1
CDCA8	Q53HL2
CDK5RAP2	HSPB8
CDK5RAP2	POLA2
CDK5RAP2	RIMKLB
CDKN3	ANKRD1
CDKN3	TRIML2
CENPA	MCM5
CENPA	P49711
CENPQ	FZR1
CEP55	UNG
CIT	HSPB8
CITED4	ATP2B4
CITED4	BIRC6
CITED4	PRKCA
CKAP2	UNG
CKAP2L	E2F7
CKAP2L	UNG
CKS2	E2F7
CLSPN	AURKB
CLSPN	DBF4B
CMIP	PEX11B
COBL	BOLA1
COBL	UBR7
COL25A1	E2F3
CREB3L2	YEATS4
CSPG4	RFC4
CSPG4	YEATS4
CTBP1	P05412
CUX1	ACYP1
CUX1	RIMKLB
CYP2S1	PEX11B
DBF4B	CLSPN
DBF4B	N6AMT1
DDIT4	PPTC7
DDIT4	SNAPC1
DDIT4	THBS1
DDIT4	THNSL1
DEPDC1B	E2F7
DKFZp781F05101	H4-16
DKFZp781F05101	H4C1
DKFZp781F05101	H4C11
DKFZp781F05101	H4C12
DKFZp781F05101	H4C13
DKFZp781F05101	H4C14
DKFZp781F05101	H4C15
DKK2	LRRK1
DKK2	MKI67
DKK2	REST
DLGAP5	ANKRD1
DLGAP5	NEDD9
DLGAP5	POLA2
DLGAP5	TRIML2
DNMT3B	NPAT
DTL	CCNF
DTL	KIFC1
DUSP4	IFIT2
DUSP5	IFIT2
DUSP5	PTTG1
E2F3	COL25A1
E2F3	P05412
E2F7	ARL6IP1
E2F7	BORA
E2F7	CKAP2L
E2F7	CKS2
E2F7	DEPDC1B
E2F7	ERCC6L
E2F7	FAM83D
E2F7	UBE2C
EHMT1	SLC25A19
EMC1	YEATS4
EPHB4	AP4B1
ERCC6L	E2F7
ERRFI1	CAMK1D
ERRFI1	NHS
ERRFI1	PHF21A
ESPL1	MAP2K6
ESPL1	NPAT
F3	CDC42BPA
F3	IGF2BP1
F3	KSR1
F3	TBL1Y
F3	ZNFX1
FAM111B	ARL6IP1
FAM111B	AURKB
FAM111B	FAM83D
FAM111B	TRAIP
FAM83A	NR4A3
FAM83B	BCAR1
FAM83D	E2F7
FAM83D	FAM111B
FASN	NAB1
FASN	NAB2
FASN	RBBP8
FBS1	H6PD
FBS1	SETD1B
FBS1	GO:0005515	protein binding (MF)
FBS1	GO:0005634	nucleus (CC)
FBS1	GO:0005654	nucleoplasm (CC)
FBXO11	PRIM1
FLNB	GK
FLNB	PEX11B
FLNB	YPEL5
FLNB	ZNF217
FOSB	ATP2B4
FOSB	TTC14
FOSB	UTY
FOSL1	CDCA7
FOSL1	FRY
FOSL1	MYO1E
FRY	FOSL1
FRY	NT5DC3
FTS	OASL
FTS	Q14653
FTS	GO:0005515	protein binding (MF)
FTS	GO:0005829	cytosol (CC)
FTS	GO:0005737	cytoplasm (CC)
FTS	GO:0006915	apoptotic process (BP)
FZR1	CENPQ
GAS2L3	NPAT
GATA2	YEATS4
GCN1	GK
GCN1	H4-16
GCN1	H4C1
GCN1	H4C11
GCN1	H4C12
GCN1	H4C13
GCN1	H4C14
GCN1	PEX11B
GINS2	ALDH1A3
GINS2	ARL6IP1
GINS2	PIK3C2B
GK	AAK1
GK	BRD4
GK	CMIP
GK	IGF2R
GK	ITPR3
GK	LTBR
GK	URB1
GK	ZFHX3
GPSM2	MCM5
GSE1	ACYP1
GTF2IRD1	ABL2
GTF2IRD1	CDC45
GTF2IRD1	RFC4
GTF2IRD1	SAMD9L
GTSE1	TNPO2
GTSE1	Q9NYZ3
H1-2	KSR1
H1-2	GO:0005515	protein binding (MF)
H1-2	GO:0005634	nucleus (CC)
H1-2	GO:0000122	negative regulation of transcription by RNA polymerase II (BP)
H1-2	GO:0006355	regulation of transcription, DNA-templated (BP)
H1-2	GO:0003677	DNA binding (MF)
H1-2	GO:0000790	nuclear chromatin (CC)
H1-2	GO:0005694	chromosome (CC)
H1-2	GO:0000786	nucleosome (CC)
H1-4	CDC42BPA
H1-4	KSR1
H1-4	GO:0005515	protein binding (MF)
H1-4	GO:0005634	nucleus (CC)
H1-4	GO:0003677	DNA binding (MF)
H1-4	GO:0005694	chromosome (CC)
H1-4	GO:0000786	nucleosome (CC)
H1-5	CDC42BPA
H1-5	KSR1
H1-5	GO:0005515	protein binding (MF)
H1-5	GO:0005634	nucleus (CC)
H1-5	GO:0003677	DNA binding (MF)
H1-5	GO:0000790	nuclear chromatin (CC)
H1-5	GO:0005694	chromosome (CC)
H1-5	GO:0000786	nucleosome (CC)
H2AC20	CCNB1
H2AC20	COBL
H2AC20	KIF20A
H2AC20	GO:0005634	nucleus (CC)
H2AC20	GO:0003677	DNA binding (MF)
H2AC20	GO:0000790	nuclear chromatin (CC)
H2AC20	GO:0006325	chromatin organization (BP)
H2AC20	GO:0005694	chromosome (CC)
H2AC20	GO:0000786	nucleosome (CC)
H2AJ	MKI67
H2AJ	NDE1
H2AJ	REST
H2AJ	GO:0005634	nucleus (CC)
H2AJ	GO:0003677	DNA binding (MF)
H2AJ	GO:0000790	nuclear chromatin (CC)
H2AJ	GO:0006325	chromatin organization (BP)
H2AJ	GO:0005694	chromosome (CC)
H2AJ	GO:0000786	nucleosome (CC)
H2BC11	CDC42BPA
H2BC11	KSR1
H2BC11	GO:0005515	protein binding (MF)
H2BC11	GO:0005634	nucleus (CC)
H2BC11	GO:0003677	DNA binding (MF)
H2BC11	GO:0005694	chromosome (CC)
H2BC11	GO:0000786	nucleosome (CC)
HES7	CDC6
HES7	UNG
HES7	WDR76
HJURP	CDC6
HMMR	ANKRD1
HMMR	SCLT1
HSPB8	CDK5RAP2
HSPB8	CIT
HSPB8	ZMYND8
HSPG2	ABL2
HSPG2	RIMKLB
ID1	SNAPC1
ID1	THNSL1
ID3	MTFR2
IFIT1	BOLA1
IFIT1	SAMD9L
IFIT1	UBR7
IFIT2	CDC7
IFIT2	DUSP4
IFIT2	DUSP5
IFIT2	OLR1
IFIT2	RTKN2
IGF2BP1	F3
IGF2BP1	PDK4
IGF2BP1	SYBU
IGF2BP1	TFEB
IGF2R	GK
IGF2R	PEX11B
IGF2R	YPEL5
IGF2R	ZNF217
IL1RL1	KLF5
IL1RL1	SLC25A29
INCENP	NPAT
IQGAP3	MAP2K6
IQGAP3	NPAT
ITGA2	THOC6
ITPR3	GK
ITPR3	PEX11B
ITPR3	RFC4
KATNAL2	MDC1
KATNAL2	PTPN23
KDM2A	RMI2
KDM4B	ACYP1
KDM5B	NAB1
KDM5B	RBBP8
KIF15	ORC1
KIF18A	CCDC85C
KIF18A	Q8NI77
KIF20A	BOLA1
KIFC1	DTL
KLF5	IL1RL1
KLF5	P05412
KSR1	F3
KSR1	PDK4
KSR1	POLA2
LAMA5	AP4B1
LAMA5	CDC45
LAMA5	GK
LAMA5	PEX11B
LAMA5	RFC4
LMNB1	YPEL5
LMNB1	ZNF217
LPCAT1	PEX11B
LRIG2	NAB1
LRIG2	NAB2
LRIG2	RBBP8
LRP1	ACYP1
LRRK1	DKK2
LTBR	PEX11B
MACF1	BCAR1
MAP2K6	BRD8
MAP2K6	ESPL1
MAP2K6	IQGAP3
MCM5	CDCA3
MCM5	CENPA
MCM5	GPSM2
MCM5	RACGAP1
MCM5	TTK
MCM5	UBE2C
MDC1	KATNAL2
MDC1	PTPN23
MED12L	ACYP1
MED15	TFEB
MKI67	DKK2
MSH6	ARL6IP1
MSH6	P05412
MSI2	C1orf198
MSI2	CASP1
MSI2	NR4A1
MSI2	NR4A3
MSI2	RTKN2
MSI2	THOC6
MST1R	PPTC7
MST1R	SNAPC1
MST1R	THBS1
MST1R	THNSL1
MTFR2	ID3
MTFR2	TGM2
MYBBP1A	PEX11B
MYO10	AP4B1
MYO1E	FOSL1
N6AMT1	DBF4B
NAB1	KDM5B
NAB1	LRIG2
NAB1	NCAPD2
NAB1	NCLN
NAB1	SEC16A
NAB1	SLC27A4
NAB1	TNS3
NAB2	KDM5B
NAB2	LRIG2
NAB2	NCAPD2
NAB2	NCLN
NAB2	SEC16A
NAB2	SLC27A4
NAB2	TNS3
NCAPD2	NAB1
NCAPD2	RBBP8
NCAPH	POLD3
NCLN	NAB1
NCLN	RBBP8
NCOR2	P05412
NECAP1	PRRC2B
NECAP1	ZBTB7A
NECAP1	ZNFX1
NEDD9	CCNB2
NEDD9	DLGAP5
NEDD9	NFIA
NEDD9	RALGPS2
NEDD9	SETD2
NFIA	ANKRD1
NFIA	NEDD9
NFIA	PRIM1
NHS	ATF3
NHS	ERRFI1
NHS	NR4A3
NHS	PPTC7
NHS	SNAPC1
NIBAN2	CDC2
NIBAN2	GO:0005829	cytosol (CC)
NIBAN2	GO:0005634	nucleus (CC)
NIBAN2	GO:0005737	cytoplasm (CC)
NIBAN2	GO:0005654	nucleoplasm (CC)
NIBAN2	GO:0045296	cadherin binding (MF)
NPAT	ALDH1A3
NPAT	CCNA2
NPAT	DNMT3B
NPAT	ESPL1
NPAT	GAS2L3
NPAT	INCENP
NPAT	IQGAP3
NPAT	TRAIP
NPAT	TUBA1C
NPC1	PEX11B
NR4A1	MSI2
NR4A3	FAM83A
NR4A3	MSI2
NR4A3	NHS
NRF1	YEATS4
NT5DC3	FRY
OASL	OLR1
OASL	PPTC7
OLR1	IFIT2
OLR1	OASL
ORC1	CCNF
ORC1	KIF15
PACS1	PEX11B
PCNA	TNPO2
PCNA	Q09472
PCNA	P12004
PDK4	CDC42BPA
PDK4	IGF2BP1
PDK4	KSR1
PDK4	TBL1Y
PDK4	ZNFX1
PEX11B	ASAP1
PEX11B	BRD4
PEX11B	CMIP
PEX11B	IGF2R
PEX11B	ITPR3
PEX11B	LTBR
PEX11B	URB1
PEX11B	ZFHX3
PHF21A	ATF3
PHF21A	ERRFI1
PIK3C2B	GINS2
PIMREG	H6PD
PIMREG	SETD1B
PIMREG	GO:0005515	protein binding (MF)
PIMREG	GO:0005634	nucleus (CC)
PIMREG	GO:0005654	nucleoplasm (CC)
PIMREG	GO:0007049	cell cycle (BP)
PIMREG	GO:0051301	cell division (BP)
POLA2	ARID4B
POLA2	CDC42BPA
POLA2	CDK5RAP2
POLA2	DLGAP5
POLA2	KSR1
POLD3	CCNA2
POLD3	CDCA3
POLD3	NCAPH
POLR2A	YEATS4
PPM2C	DKFZp781F05101
PPM2C	HSPG2
PPM2C	KDM4B
PPM2C	PRRC2B
PPM2C	RPTOR
PPM2C	SUN2
PPM2C	ZBTB7A
PPM2C	GO:0005515	protein binding (MF)
PPTC7	DDIT4
PPTC7	MST1R
PPTC7	NHS
PPTC7	OASL
PRIM1	ASAP1
PRIM1	BRD4
PRIM1	CMIP
PRIM1	FBXO11
PRIM1	LTBR
PRIM1	MYBBP1A
PRIM1	NFIA
PRIM1	SVIL
PRIM1	ZFHX3
PRKCA	CITED4
PRPF39	TNFRSF21
PRRC2B	ARID5B
PRRC2B	NECAP1
PRRC2B	GO:0005515	protein binding (MF)
PSMC3IP	TNPO2
PSPC1	ABL2
PTPN23	KATNAL2
PTPN23	MDC1
PTPN23	UBE2O
PTPRS	PEX11B
PTTG1	DUSP5
PTTG1	SLC7A11
RACGAP1	MCM5
RAI1	PEX11B
RALGPS2	NEDD9
RALGPS2	P05412
RBBP8	KDM5B
RBBP8	LRIG2
RBBP8	NCAPD2
RBBP8	NCLN
RBBP8	SEC16A
RBBP8	SLC27A4
RBBP8	TNS3
RBM14	ACYP1
REST	DKK2
RFC4	AAK1
RFC4	CSPG4
RFC4	GTF2IRD1
RFC4	ITPR3
RFC4	SMTN
RFC4	TLN1
RIMKLB	CDK5RAP2
RIMKLB	CUX1
RIMKLB	HSPG2
RIMKLB	RPTOR
RIMKLB	SUN2
RIMKLB	ZMYND8
RIPOR1	DKK2
RIPOR1	SAMD9L
RIPOR1	UBR7
RIPOR1	GO:0005515	protein binding (MF)
RIPOR1	GO:0005737	cytoplasm (CC)
RIPOR1	GO:0005623	cell (CC)
RIPOR1	GO:0071889	14-3-3 protein binding (MF)
RMI2	BEGAIN
RMI2	KDM2A
RMI2	UBE2O
RMI2	WASF2
RPTOR	ACYP1
RPTOR	RIMKLB
RREB1	YEATS4
RTKN2	BBX
RTKN2	IFIT2
RTKN2	MSI2
SAMD9L	GTF2IRD1
SAMD9L	IFIT1
SCAF4	PRIM1
SCLT1	CDC25C
SCLT1	HMMR
SEC16A	RBBP8
SEMA6D	TNFRSF21
SETD1B	PSPC1
SETD2	NEDD9
SGOL1	AHNAK2
SIK1	ACYP1
SLC25A19	EHMT1
SLC25A19	SVIL
SLC25A19	TRIO
SLC25A19	URB1
SLC25A29	IL1RL1
SLC25A29	STAG1
SLC27A4	NAB1
SLC27A4	NAB2
SLC27A4	RBBP8
SLC7A11	PTTG1
SMTN	ABL2
SMTN	CDC45
SMTN	RFC4
SNAPC1	DDIT4
SNAPC1	ID1
SNAPC1	MST1R
SNAPC1	NHS
SOGA1	TFEB
SOWAHC	TXNIP
STAG1	SLC25A29
SUN2	ACYP1
SUN2	RIMKLB
SVIL	PRIM1
SVIL	SLC25A19
SYBU	IGF2BP1
SYBU	TBL1Y
SYBU	VANGL1
SYMPK	YEATS4
TBL1Y	F3
TBL1Y	PDK4
TBL1Y	SYBU
TBL1Y	TFEB
TCIM	ATP2B4
TCIM	P23634
TCIM	E9PG40
TCIM	GO:0005515	protein binding (MF)
TCIM	GO:0005829	cytosol (CC)
TCIM	GO:0005634	nucleus (CC)
TCIM	GO:0005737	cytoplasm (CC)
TCIM	GO:0005654	nucleoplasm (CC)
TCIM	GO:0006915	apoptotic process (BP)
TCIM	GO:1902806	regulation of cell cycle G1/S phase transition (BP)
TFEB	IGF2BP1
TFEB	MED15
TFEB	SOGA1
TFEB	TBL1Y
TFEB	ZNFX1
TGM2	MTFR2
THBS1	DDIT4
THBS1	MST1R
THNSL1	DDIT4
THNSL1	ID1
THNSL1	MST1R
THOC6	AHNAK
THOC6	BMS1
THOC6	ITGA2
THOC6	MSI2
TICRR	AP4B1
TICRR	GK
TICRR	PEX11B
TLE3	ACYP1
TLN1	ABL2
TLN1	RFC4
TMEM256-PLSCR3	DUSP5
TNFRSF21	ATRX
TNFRSF21	PRPF39
TNFRSF21	SEMA6D
TNPO2	GTSE1
TNPO2	PCNA
TNPO2	PSMC3IP
TNS3	NAB1
TNS3	RBBP8
TRAIP	FAM111B
TRAIP	NPAT
TRIML2	CDKN3
TRIML2	DLGAP5
TRIO	ANKRD1
TRIO	PRIM1
TRIO	SLC25A19
TRIO	GO:0005515	protein binding (MF)
TTC14	C1orf198
TTC14	FOSB
TTK	MCM5
TUBA1C	NPAT
TWNK	CDC6
TWNK	GO:0005524	ATP binding (MF)
TWNK	GO:0000166	nucleotide binding (MF)
TWNK	GO:0005623	cell (CC)
TWNK	GO:0006260	DNA replication (BP)
TXNIP	SOWAHC
UBE2C	E2F7
UBE2C	MCM5
UBE2C	WDR76
UBE2O	PTPN23
UBE2O	RMI2
UBR7	COBL
UBR7	IFIT1
UNG	ARL6IP1
UNG	CEP55
UNG	CKAP2
UNG	CKAP2L
UNG	HES7
UNG	WSB1
UPF1	YEATS4
URB1	GK
URB1	PEX11B
URB1	SLC25A19
URB1	YPEL5
URB1	ZNF217
UTP25	DDIT4
UTP25	MST1R
UTP25	OASL
UTP25	GO:0005515	protein binding (MF)
UTP25	GO:0005634	nucleus (CC)
UTP25	GO:0005654	nucleoplasm (CC)
UTY	FOSB
VANGL1	SYBU
VPS25	CA9
WASF2	RMI2
WDR76	AURKB
WDR76	HES7
WDR76	UBE2C
WSB1	UNG
YEATS4	ANKS1A
YEATS4	CHERP
YEATS4	CREB3L2
YEATS4	EMC1
YEATS4	ERC1
YEATS4	KMT2D
YEATS4	L1CAM
YEATS4	LARP1
YEATS4	NRF1
YEATS4	ZC3HAV1
YPEL5	FLNB
YPEL5	IGF2R
YPEL5	LMNB1
YPEL5	URB1
YPEL5	GO:0005515	protein binding (MF)
YPEL5	GO:0005634	nucleus (CC)
ZBTB7A	ARID5B
ZBTB7A	NECAP1
ZBTB7A	GO:0005515	protein binding (MF)
ZBTB7A	GO:0005634	nucleus (CC)
ZFHX3	PEX11B
ZMYND8	ABL2
ZMYND8	HSPB8
ZMYND8	RIMKLB
ZNF217	FLNB
ZNF217	IGF2R
ZNF217	LMNB1
ZNF217	URB1
ZNF217	GO:0005515	protein binding (MF)
ZNF217	GO:0005634	nucleus (CC)
ZNF217	GO:0005654	nucleoplasm (CC)
ZNFX1	ARID5B
ZNFX1	F3
ZNFX1	NECAP1
ZNFX1	PDK4
ZNFX1	TFEB
ZXDA	BICC1
A0A024R087	Q99496
A0A024R087	Q14258
A0A024R087	GO:0005515	protein binding (MF)
A0A024R0Q6	P15927
A0A024R168	ARID5B
A0A024R168	FOSL1
A0A024R168	NR4A3
A0A024R168	GO:0005515	protein binding (MF)
A0A024R2F8	P30084
A0A024R562	Q07817
A0A024R562	Q07812
A0A024R576	Q9P0L0
A0A024R597	P62805
A0A024R5C4	P02545
A0A024R5C4	Q14258
A0A024R5W4	B8ZZK5
A0A024R5W4	Q13017
A0A024R5W4	P68104
A0A024R5W4	A0A024RBE5
A0A024R5W4	Q9P0K7
A0A024R5W4	GO:0005515	protein binding (MF)
A0A024R5W4	GO:0030054	cell junction (CC)
A0A024R5W4	GO:0005737	cytoplasm (CC)
A0A024R5W4	GO:0005856	cytoskeleton (CC)
A0A024R8C5	A0A087WYL7
A0A024R9U9	O00311
A0A024R9U9	GO:0005515	protein binding (MF)
A0A024RDP8	Q15717
A0A024RDP8	O75351
A0A075B6E4	Q14258
A0A075B6E4	Q8IU81
A0A075B6E4	Q15717
A0A075B6E4	Q7Z5L9
A0A075B6E4	GO:0005515	protein binding (MF)
A0A075B6E4	GO:0005634	nucleus (CC)
A0A087WYL7	Q15648
A0A087WYL7	Q15742
A0N071	E9PG40
A0N071	D1MGQ2
A4D0Z4	E9PG40
A4D0Z4	Q08379
A4D0Z4	O60341
A4D2J0	Q15742
A4D2J0	Q9UP83
A4D2J0	Q9Y2V7
A6NMQ1	P15927
B3KM21	A0A087WYL7
B4DDM3	E9PG40
B4DIS3	P61964
B4DIS3	Q15291
B4DIS3	P62805
B5MCW3	A0A024R597
C9J4K0	E9PG40
C9JKA9	KIF15
C9JKA9	GO:0005515	protein binding (MF)
C9JKA9	GO:0005829	cytosol (CC)
C9JKA9	GO:0005737	cytoplasm (CC)
D1MGQ2	A0N071
E7EN44	Q14258
E7ERK3	Q14258
E9PFE2	Q14258
E9PFE2	P62805
E9PFE2	GO:0005515	protein binding (MF)
F6RWC2	P52815
F8VXU5	Q9NX08
F8W6N3	P60484
F8W6N3	P62805
O00311	E9PG40
O00472	P50750
O00712	P22670
O00762	UBE2C
O14936	Q15717
O43264	Q6NUQ1
O60293	E9PG40
O60293	Q5JR04
O60566	BUB1B
O60739	A0A024R494
O60739	Q15717
O60826	Q9NX08
O94864	Q12962
O94864	P62805
O94864	Q96BN2
O94916	KLF5
O94916	NR4A1
O94916	P05412
O94916	GO:0005515	protein binding (MF)
O94916	GO:0005634	nucleus (CC)
O95147	DUSP14
O95297	Q15717
O96011	Q9Y3D6
P04004	E9PG40
P04264	P35908
P05412	Q13547
P11279	Q15717
P12074	A0A024R9B7
P12074	O00483
P15151	Q14258
P15151	Q15717
P15151	Q8N5K1
P15927	Q15029
P15927	P62805
P17275	P05412
P17535	P05412
P17544	P17275
P20248	CCNA2
P33552	CKS2
P35908	O94992
P35908	Q15029
P35908	P04264
P35908	Q7L2J0
P38571	Q15717
P38571	GO:0043231	intracellular membrane-bounded organelle (CC)
P38571	GO:0008283	cell population proliferation (BP)
P39880	A0A024R682
P48163	P52655
P49711	CENPA
P49711	GO:0005515	protein binding (MF)
P49916	P15927
P52655	Q15542
P52732	KIF11
P52815	Q9BYD3
P52815	Q8N5N7
P61952	P08754
P61952	Q13371
P61952	GO:0005515	protein binding (MF)
P81274	GPSM2
P81274	GO:0005515	protein binding (MF)
P81274	GO:0005829	cytosol (CC)
P81274	GO:0005737	cytoplasm (CC)
Q12962	Q16514
Q12986	P08621
Q14191	P15927
Q14865	ARID5B
Q14978	Q15029
Q14978	P62805
Q15014	A0A024R597
Q15058	KIF14
Q15124	PGM5
Q15124	P46939
Q15124	GO:0005737	cytoplasm (CC)
Q15427	P08621
Q15427	P62805
Q15542	Q16514
Q15648	A0A087WYL7
Q15699	KLF5
Q15699	GO:0005515	protein binding (MF)
Q15699	GO:0005634	nucleus (CC)
Q16514	Q15742
Q16514	Q15542
Q16514	Q12962
Q4G1C4	E9PG40
Q53HL2	CDCA8
Q59FP8	Q15742
Q59FP8	Q9UP83
Q59FP8	Q9Y2V7
Q5HYI7	O75880
Q5JU69	O14656
Q5JU69	GO:0005524	ATP binding (MF)
Q5JU69	GO:0000166	nucleotide binding (MF)
Q5JU69	GO:0016887	ATPase activity (MF)
Q5JZB7	Q9Y657
Q5T2T1	P11279
Q5T3J3	P62805
Q5T8I3	Q14258
Q5T8I3	Q15717
Q5T8I3	O75436
Q5TAP6	Q8WXW3
Q5UCC4	Q8N4V1
Q5VUA4	B1AHC9
Q5VUA4	P62805
Q5VV42	Q15717
Q68D06	HSPB8
Q68D06	GO:0005524	ATP binding (MF)
Q68D06	GO:0000166	nucleotide binding (MF)
Q68D06	GO:0005737	cytoplasm (CC)
Q68D06	GO:0005622	intracellular (CC)
Q6P2C8	A0A087WYL7
Q6PCD5	P15927
Q6PCD5	E9PG40
Q6PL24	Q8N4V1
Q6UVK1	P11279
Q6ZRV2	Q15717
Q7L3T8	B1AHC9
Q7L3T8	P07814
Q7Z333	Q14258
Q7Z333	P62805
Q7Z406	P50750
Q7Z6R9	KLF5
Q7Z6R9	NR4A1
Q7Z6R9	GO:0005634	nucleus (CC)
Q86U90	Q5JZB7
Q86U90	GO:0005737	cytoplasm (CC)
Q86VX2	Q9NX08
Q8IWA5	O75695
Q8IX01	Q5JR04
Q8IY18	O00311
Q8IYT4	KATNAL2
Q8IYT4	GO:0005515	protein binding (MF)
Q8IYT4	GO:0005634	nucleus (CC)
Q8IYT4	GO:0005737	cytoplasm (CC)
Q8N4V1	E9PG40
Q8N8R3	SLC25A29
Q8ND82	B1AHC9
Q8NDT2	P62805
Q8NDT2	Q15022
Q8NDT2	Q96T37
Q8NDV3	Q9UQE7
Q8NI77	KIF18A
Q8NI77	GO:0005515	protein binding (MF)
Q8TDB6	P15927
Q8WXW3	E9PG40
Q8WXW3	Q08379
Q92544	P11279
Q92544	GO:0005515	protein binding (MF)
Q96AB3	E9PG40
Q96AB3	B4DNK4
Q96CB9	Q15717
Q96CB9	GO:0005515	protein binding (MF)
Q96E14	RMI2
Q96EH3	Q9BYD3
Q96EH3	Q9NP92
Q96EK4	A0A024R682
Q96GD4	AURKB
Q96IF1	AJUBA
Q99708	RBBP8
Q99708	P15927
Q9BV38	P62805
Q9BW61	Q13619
Q9BW61	Q15717
Q9BW85	Q16514
Q9BWJ5	Q15427
Q9BYD3	P52815
Q9H4H8	FAM83D
Q9H6T0	P15927
Q9H6T0	A8K033
Q9H840	B4DP61
Q9H840	P08621
Q9H840	Q14258
Q9NVP2	Q9Y294
Q9NVP2	GO:0005515	protein binding (MF)
Q9NWK9	Q8WVC0
Q9NWK9	Q9UBT2
Q9NWK9	O60341
Q9NWK9	Q15717
Q9NWK9	GO:0005634	nucleus (CC)
Q9NX08	F8VXU5
Q9NX08	O60826
Q9NYP9	A8K8J9
Q9NYZ3	GTSE1
Q9ULW3	E9PG40
Q9UNS1	P15927
Q9Y294	Q09472
Q9Y294	Q9NVP2
Q9Y294	P62805
Q9Y316	A4D2J0
Q9Y3A2	Q13601
Q9Y657	Q5JZB7
Q9Y657	GO:0005515	protein binding (MF)
Q9Y6X9	MORC2
